# Supplementary material for: 1-Methyl-4-(4-nitro­benzo­yl)pyridinium perchlorate
Source: Acta Crystallogr Sect E Struct Rep Online. 2011 Aug 31;67(Pt 9):o2542–3. doi: 10.1107/S1600536811034945 (PMC3200796; doi:10.1107/S1600536811034945)
Supplement: Supplementary file 1 [file e-67-o2542-sup1.cif]

##############################################################################
#                                                                            #
# This CIF contains the data in a paper accepted for publication in          #
# Acta Crystallographica Section E. It conforms to the requirements of       #
# Notes for Authors for Acta Crystallographica Section E, and has been       #
# peer reviewed under the auspices of the IUCr Commission on Journals.       #
#                                                                            #
# Full details of the Crystallographic Information File format               #
# are given in the paper "The Crystallographic Information File (CIF):       #
# a New Standard Archive File for Crystallography" by S. R. Hall, F. H.      #
# Allen and I. D. Brown [Acta Cryst. (1991), A47, 655-685].                  #
#                                                                            #
# The current version of the core CIF dictionary is obtainable from          #
# ftp://ftp.iucr.org/pub/cif_core.dic.                                       #
#                                                                            #
# Software is freely available for graphical display of the structure(s)     #
# in this CIF. For information consult the CIF software page                 #
# http://www.iucr.org/resources/cif/software.                                #
#                                                                            #
# This file may be used for bona fide research purposes within the           #
# scientific community so long as proper attribution is given to the journal # 
# article from which it was obtained.                                        #
#                                                                            #
##############################################################################
data_global
_audit_creation_method     SHELXL-97
_journal_date_recd_electronic     2011-08-18
_journal_date_accepted     2011-08-25
_journal_name_full     'Acta Crystallographica, Section E'
_journal_year     2011
_journal_volume     67
_journal_issue      9
_journal_page_first     o2542
_journal_page_last     o2543
_journal_paper_category     QO
_journal_coeditor_code     IM2313
_publ_contact_author_name     'Prof. Dr. Edwin Weber'
_publ_contact_author_address
;
Institut f\"ur Organische Chemie
TU Bergakademie Freiberg
Leipziger Strasse 29
D-09596 Freiberg/Sachsen
Germany
;
_publ_contact_author_email     edwin.weber@chemie.tu-freiberg.de
_publ_contact_author_fax     '49(03731) 393170'
_publ_contact_author_phone     '49(03731) 392386'
_publ_section_title
;
1-Methyl-4-(4-nitrobenzoyl)pyridinium perchlorate
;
loop_
    _publ_author_name
    _publ_author_footnote
    _publ_author_address
    'Tobias Gruber'
;
Current address:
Institut f\"ur Organische Chemie,
TU Braunschweig,
Hagenring 30,
D-38106 Braunschweig,
Germany.
;
;
UFZ Department of Ecological Chemistry
Helmholtz Centre for Environmental Research
Permoserstrasse 15
D-04318 Leipzig
Germany
and
Institut f\"ur Organische Chemie
TU Bergakademie Freiberg
Leipziger Strasse 29
D-09596 Freiberg/Sachsen
Germany
;
    'Frank Ei\&smann' .
;
Institut f\"ur Organische Chemie
TU Bergakademie Freiberg
Leipziger Strasse 29
D-09596 Freiberg/Sachsen
Germany
;
    'Edwin Weber' .
;
Institut f\"ur Organische Chemie
TU Bergakademie Freiberg
Leipziger Strasse 29
D-09596 Freiberg/Sachsen
Germany
;
    'Gerrit Sch\"u\"urmann' .
;
UFZ Department of Ecological Chemistry
Helmholtz Centre for Environmental Research
Permoserstrasse 15
D-04318 Leipzig
Germany
and
Institut f\"ur Organische Chemie
TU Bergakademie Freiberg
Leipziger Strasse 29
D-09596 Freiberg/Sachsen
Germany
;
data_I
_chemical_name_systematic
;
1-Methyl-4-(4-nitrobenzoyl)pyridinium perchlorate
;
_chemical_name_common     ?
_chemical_formula_moiety     'C13 H11 N2 O3 +, Cl O4 -'
_chemical_formula_sum     'C13 H11 Cl N2 O7'
_chemical_formula_iupac     'C13 H11 N2 O3 +, Cl O4 -'
_chemical_formula_weight     342.69
_chemical_melting_point     ?
_symmetry_cell_setting     triclinic
_symmetry_space_group_name_H-M     'P -1'
_symmetry_space_group_name_hall     '-P 1'
loop_
    _symmetry_equiv_pos_as_xyz
    'x, y, z'
    '-x, -y, -z'
_cell_length_a     7.9240(3)
_cell_length_b     7.9800(3)
_cell_length_c     12.6350(6)
_cell_angle_alpha     105.980(2)
_cell_angle_beta     104.1190(10)
_cell_angle_gamma     99.1380(10)
_cell_volume     722.67(5)
_cell_formula_units_Z     2
_cell_measurement_reflns_used     6858
_cell_measurement_theta_min     2.73
_cell_measurement_theta_max     44.11
_cell_measurement_temperature     153(2)
_exptl_crystal_description     'piece'
_exptl_crystal_colour     'colourless'
_exptl_crystal_size_max     0.45
_exptl_crystal_size_mid     0.39
_exptl_crystal_size_min     0.15
_exptl_crystal_density_diffrn     1.575
_exptl_crystal_density_meas     ?
_exptl_crystal_density_method     'not measured'
_exptl_crystal_F_000     352
_exptl_absorpt_coefficient_mu     0.305
_exptl_absorpt_correction_type     multi-scan
_exptl_absorpt_process_details     '(SADABS; Bruker, 2007)'
_exptl_absorpt_correction_T_min     0.8751
_exptl_absorpt_correction_T_max     0.9190
_exptl_special_details
;
<i>N</i>-Methyl-4-(4-nitrobenzoyl)pyridinium iodide (II).
To a stirred solution of 2.14?g (10?mmol) 4-(4-nitrobenzyl)pyridine in 20?ml
 toluene, 2.50 g (17.6 mmol) methyl iodide were added. While heating under
 reflux for 30 min, the colour of the solution changed from yellow to purple,
 and a solid precipitated, which was collected and recrystallized from
 acetone/methanol (1:1 v/v). After several days, II could be harvested as deep
 red crystals (1.65 g, 45%). M.p. 484--485 K. 1H-NMR (DMSO-d6) \d 4.50 (s, 3 H,
 CH3), 8.10 (d, 2 H, ArH-9, ArH-12), 8.45 (m, 4 H, ArH-2, ArH-3, ArH-5, ArH-6),
 9.28 (d, 2 H, ArH-10, ArH-11); 13C-NMR (DMSO-d6) \d 48.44 (CH3), 123.92,
 126.84 (2-, 6-, 9-, 12-ArC), 131.60 (3-, 5-ArC), 139.13 (4-ArC), 146.66
 (8-ArC), 149.73, 150.44 (1-, 10-, 11-ArC), 191.03 (C=O).
<i>N</i>-Methyl-4-(4-nitrobenzoyl)pyridinium perchlorate (I).
A solution of 1.0 g (2.7 mmol) of II in 100 ml ethanol was reacted with 15 ml
 perchloric acid (70%) (Caution!) to yield colourless crystals of (I) after four
 weeks (230 mg, 25%). M.p. 464--465 K. 1H-NMR (DMSO-d6) \d 4.46 (s, 3 H, CH3),
 8.06 (d, 2 H, ArH-9, ArH-12), 8.28 (m, 4 H, ArH-2, ArH-3, ArH-5, ArH-6), 9.21
 (d, 2 H, ArH-10, ArH-11); 13C-NMR (DMSO-d6) \d 48.33 (CH3), 123.98, 126.91 (2-,
 6-, 9-, 12-ArC), 131.57 (3-, 5-ArC), 139.22 (4-ArC), 146.70 (8-ArC), 149.84,
 150.54 (1-, 10-, 11-ArC), 191.08 (C=O).
;
_diffrn_ambient_temperature     153(2)
_diffrn_radiation_type     MoK\a
_diffrn_radiation_wavelength     0.71073
_diffrn_radiation_source     'fine-focus sealed tube'
_diffrn_radiation_monochromator     graphite
_diffrn_measurement_device_type     'Bruker Kappa APEXII CCD'
_diffrn_measurement_method     '\f and \w'
_diffrn_detector_area_resol_mean     ?
_diffrn_reflns_number     20599
_diffrn_reflns_av_R_equivalents     0.0185
_diffrn_reflns_av_sigmaI/netI     0.0159
_diffrn_reflns_theta_min     2.77
_diffrn_reflns_theta_max     32.50
_diffrn_reflns_theta_full     32.50
_diffrn_measured_fraction_theta_max     0.997
_diffrn_measured_fraction_theta_full     0.997
_diffrn_reflns_limit_h_min     -11
_diffrn_reflns_limit_h_max     11
_diffrn_reflns_limit_k_min     -12
_diffrn_reflns_limit_k_max     12
_diffrn_reflns_limit_l_min     -19
_diffrn_reflns_limit_l_max     19
_diffrn_standards_number     ?
_diffrn_standards_interval_count     ?
_diffrn_standards_interval_time     ?
_diffrn_standards_decay_%     ?
_refine_special_details
;
Refinement of <i>F</i>^2^ against ALL reflections. The weighted <i>R</i>-factor
<i>wR</i> and goodness of fit <i>S</i> are based on <i>F</i>^2^, conventional
<i>R</i>-factors <i>R</i> are based on <i>F</i>, with <i>F</i> set to zero for
negative <i>F</i>^2^. The threshold expression of <i>F</i>^2^ >
\s(<i>F</i>^2^) is used only for calculating <i>R</i>-factors(gt) <i>etc</i>.
and is not relevant to the choice of reflections for refinement.
<i>R</i>-factors based on <i>F</i>^2^ are statistically about twice as large
as those based on <i>F</i>, and <i>R</i>- factors based on ALL data will be
even larger.
;
_reflns_number_total     5199
_reflns_number_gt     4759
_reflns_threshold_expression     I>2\s(I)
_refine_ls_structure_factor_coef     Fsqd
_refine_ls_matrix_type     full
_refine_ls_R_factor_all     0.0336
_refine_ls_R_factor_gt     0.0306
_refine_ls_wR_factor_gt     0.0894
_refine_ls_wR_factor_ref     0.0917
_refine_ls_goodness_of_fit_ref     1.057
_refine_ls_restrained_S_all     1.057
_refine_ls_number_reflns     5199
_refine_ls_number_parameters     209
_refine_ls_number_restraints     0
_refine_ls_hydrogen_treatment     constr
_refine_ls_weighting_scheme     calc
_refine_ls_weighting_details
         'calc w=1/[\s^2^(Fo^2^)+(0.0551P)^2^+0.1728P] where P=(Fo^2^+2Fc^2^)/3'
_atom_sites_solution_hydrogens     geom
_atom_sites_solution_primary     direct
_atom_sites_solution_secondary     difmap
_refine_ls_shift/su_max     0.001
_refine_ls_shift/su_mean     0.000
_refine_diff_density_max     0.650
_refine_diff_density_min     -0.455
_refine_ls_extinction_method     none
_refine_ls_extinction_coef     ?
loop_
    _atom_type_symbol
    _atom_type_description
    _atom_type_scat_dispersion_real
    _atom_type_scat_dispersion_imag
    _atom_type_scat_source
    'C' 'C' 0.0033 0.0016
                         'International Tables Vol C Tables 4.2.6.8 and 6.1.1.4'
    'H' 'H' 0.0000 0.0000
                         'International Tables Vol C Tables 4.2.6.8 and 6.1.1.4'
    'N' 'N' 0.0061 0.0033
                         'International Tables Vol C Tables 4.2.6.8 and 6.1.1.4'
    'O' 'O' 0.0106 0.0060
                         'International Tables Vol C Tables 4.2.6.8 and 6.1.1.4'
    'Cl' 'Cl' 0.1484 0.1585
                         'International Tables Vol C Tables 4.2.6.8 and 6.1.1.4'
_computing_data_collection     'APEX2 (Bruker, 2007)'
_computing_cell_refinement     'SAINT (Bruker, 2007)'
_computing_data_reduction     'SAINT (Bruker, 2007)'
_computing_structure_solution     'SHELXS97 (Sheldrick, 2008)'
_computing_structure_refinement     'SHELXL97 (Sheldrick, 2008)'
_computing_molecular_graphics
                        'SHELXTL (Sheldrick, 2008) and ORTEP-3 (Farrugia, 1997)'
_computing_publication_material
                             'SHELXTL (Sheldrick, 2008) and PLATON (Spek, 2009)'
loop_
    _atom_site_type_symbol
    _atom_site_label
    _atom_site_fract_x
    _atom_site_fract_y
    _atom_site_fract_z
    _atom_site_U_iso_or_equiv
    _atom_site_adp_type
    _atom_site_calc_flag
    _atom_site_refinement_flags
    _atom_site_occupancy
    _atom_site_symmetry_multiplicity
    _atom_site_disorder_assembly
    _atom_site_disorder_group
    O O1 0.21076(10) 0.03649(11) 0.75601(6) 0.02567(14) Uani d . 1 1 . .
    O O2 0.48688(9) 0.15551(10) 0.77549(6) 0.02398(14) Uani d . 1 1 . .
    O O3 0.09175(9) -0.25751(9) 0.16586(6) 0.02171(13) Uani d . 1 1 . .
    N N1 0.33202(10) 0.07804(10) 0.71642(6) 0.01796(13) Uani d . 1 1 . .
    N N2 0.23169(10) 0.29598(10) 0.06813(6) 0.01774(13) Uani d . 1 1 . .
    C C1 0.28772(11) 0.03276(11) 0.59073(7) 0.01597(13) Uani d . 1 1 . .
    C C2 0.16321(11) -0.12663(11) 0.52203(7) 0.01882(15) Uani d . 1 1 . .
    H H2 0.1083 -0.2049 0.5553 0.023 Uiso calc R 1 1 . .
    C C3 0.12131(11) -0.16827(11) 0.40303(7) 0.01830(14) Uani d . 1 1 . .
    H H3 0.0389 -0.2780 0.3535 0.022 Uiso calc R 1 1 . .
    C C4 0.20033(11) -0.04878(10) 0.35605(7) 0.01519(13) Uani d . 1 1 . .
    C C5 0.32546(11) 0.11108(11) 0.42782(7) 0.01684(14) Uani d . 1 1 . .
    H H5 0.3786 0.1914 0.3952 0.020 Uiso calc R 1 1 . .
    C C6 0.37179(11) 0.15206(11) 0.54715(7) 0.01746(14) Uani d . 1 1 . .
    H H6 0.4585 0.2587 0.5973 0.021 Uiso calc R 1 1 . .
    C C7 0.15140(10) -0.10129(11) 0.22792(7) 0.01583(13) Uani d . 1 1 . .
    C C8 0.17711(10) 0.04177(11) 0.17269(7) 0.01528(13) Uani d . 1 1 . .
    C C9 0.13320(12) 0.20531(11) 0.21083(7) 0.01856(15) Uani d . 1 1 . .
    H H9 0.0845 0.2303 0.2735 0.022 Uiso calc R 1 1 . .
    C C10 0.16116(12) 0.33074(12) 0.15649(8) 0.01980(15) Uani d . 1 1 . .
    H H10 0.1305 0.4423 0.1815 0.024 Uiso calc R 1 1 . .
    C C11 0.27066(12) 0.13678(12) 0.02789(7) 0.01927(15) Uani d . 1 1 . .
    H H11 0.3181 0.1145 -0.0354 0.023 Uiso calc R 1 1 . .
    C C12 0.24204(12) 0.00559(12) 0.07807(7) 0.01801(14) Uani d . 1 1 . .
    H H12 0.2664 -0.1079 0.0483 0.022 Uiso calc R 1 1 . .
    C C13 0.27377(13) 0.43875(13) 0.01795(8) 0.02376(17) Uani d . 1 1 . .
    H H13A 0.1777 0.5026 0.0122 0.036 Uiso calc R 1 1 . .
    H H13B 0.2839 0.3847 -0.0592 0.036 Uiso calc R 1 1 . .
    H H13C 0.3875 0.5235 0.0676 0.036 Uiso calc R 1 1 . .
    Cl Cl1 0.70498(3) 0.38019(2) 0.243705(16) 0.01746(6) Uani d . 1 1 . .
    O O4 0.58098(11) 0.28582(13) 0.28579(8) 0.03593(19) Uani d . 1 1 . .
    O O5 0.69466(14) 0.27089(12) 0.12976(7) 0.0388(2) Uani d . 1 1 . .
    O O6 0.66108(14) 0.54567(11) 0.23798(8) 0.0376(2) Uani d . 1 1 . .
    O O7 0.88363(10) 0.41729(10) 0.32064(7) 0.02936(16) Uani d . 1 1 . .
loop_
    _atom_site_aniso_label
    _atom_site_aniso_U_11
    _atom_site_aniso_U_22
    _atom_site_aniso_U_33
    _atom_site_aniso_U_12
    _atom_site_aniso_U_13
    _atom_site_aniso_U_23
    O1 0.0294(3) 0.0341(4) 0.0188(3) 0.0093(3) 0.0123(3) 0.0115(3)
    O2 0.0234(3) 0.0258(3) 0.0179(3) 0.0067(2) -0.0007(2) 0.0054(2)
    O3 0.0258(3) 0.0173(3) 0.0178(3) 0.0018(2) 0.0047(2) 0.0028(2)
    N1 0.0216(3) 0.0198(3) 0.0142(3) 0.0086(2) 0.0048(2) 0.0068(2)
    N2 0.0178(3) 0.0209(3) 0.0143(3) 0.0026(2) 0.0037(2) 0.0078(2)
    C1 0.0170(3) 0.0192(3) 0.0127(3) 0.0059(3) 0.0044(2) 0.0059(3)
    C2 0.0205(3) 0.0196(3) 0.0166(3) 0.0020(3) 0.0055(3) 0.0081(3)
    C3 0.0196(3) 0.0173(3) 0.0159(3) 0.0003(3) 0.0041(3) 0.0056(3)
    C4 0.0161(3) 0.0160(3) 0.0135(3) 0.0033(2) 0.0044(2) 0.0052(2)
    C5 0.0180(3) 0.0170(3) 0.0150(3) 0.0018(3) 0.0053(3) 0.0055(3)
    C6 0.0181(3) 0.0174(3) 0.0151(3) 0.0021(3) 0.0042(3) 0.0045(3)
    C7 0.0154(3) 0.0174(3) 0.0144(3) 0.0038(2) 0.0042(2) 0.0052(3)
    C8 0.0155(3) 0.0177(3) 0.0125(3) 0.0041(2) 0.0039(2) 0.0049(2)
    C9 0.0213(3) 0.0203(3) 0.0183(3) 0.0079(3) 0.0100(3) 0.0076(3)
    C10 0.0228(4) 0.0201(3) 0.0193(4) 0.0075(3) 0.0085(3) 0.0077(3)
    C11 0.0210(3) 0.0244(4) 0.0129(3) 0.0055(3) 0.0062(3) 0.0061(3)
    C12 0.0215(3) 0.0205(3) 0.0122(3) 0.0068(3) 0.0056(3) 0.0041(3)
    C13 0.0254(4) 0.0250(4) 0.0209(4) 0.0003(3) 0.0053(3) 0.0124(3)
    Cl1 0.01988(9) 0.01675(9) 0.01702(9) 0.00538(6) 0.00752(7) 0.00529(7)
    O4 0.0248(3) 0.0491(5) 0.0350(4) -0.0025(3) 0.0119(3) 0.0193(4)
    O5 0.0544(5) 0.0345(4) 0.0236(4) 0.0117(4) 0.0172(4) -0.0019(3)
    O6 0.0580(6) 0.0274(4) 0.0320(4) 0.0249(4) 0.0095(4) 0.0123(3)
    O7 0.0185(3) 0.0273(3) 0.0383(4) 0.0036(2) 0.0036(3) 0.0102(3)
_geom_special_details
;
All e.s.d.'s (except the e.s.d. in the dihedral angle between two l.s. planes)
are estimated using the full covariance matrix. The cell e.s.d.'s are taken
into account individually in the estimation of e.s.d.'s in distances, angles
and torsion angles; correlations between e.s.d.'s in cell parameters are only
used when they are defined by crystal symmetry. An approximate (isotropic)
treatment of cell e.s.d.'s is used for estimating e.s.d.'s involving l.s.
planes.
;
loop_
    _geom_bond_atom_site_label_1
    _geom_bond_atom_site_label_2
    _geom_bond_site_symmetry_2
    _geom_bond_distance
    _geom_bond_publ_flag
    O1 N1 . 1.2280(10) ?
    O2 N1 . 1.2260(10) ?
    O3 C7 . 1.2191(10) ?
    N1 C1 . 1.4655(10) ?
    N2 C11 . 1.3466(11) ?
    N2 C10 . 1.3487(11) ?
    N2 C13 . 1.4803(11) ?
    C1 C6 . 1.3855(11) ?
    C1 C2 . 1.3858(11) ?
    C2 C3 . 1.3885(11) ?
    C2 H2 . 0.9500 ?
    C3 C4 . 1.3988(11) ?
    C3 H3 . 0.9500 ?
    C4 C5 . 1.3984(11) ?
    C4 C7 . 1.4885(11) ?
    C5 C6 . 1.3911(11) ?
    C5 H5 . 0.9500 ?
    C6 H6 . 0.9500 ?
    C7 C8 . 1.5052(11) ?
    C8 C12 . 1.3910(11) ?
    C8 C9 . 1.3915(11) ?
    C9 C10 . 1.3800(12) ?
    C9 H9 . 0.9500 ?
    C10 H10 . 0.9500 ?
    C11 C12 . 1.3819(12) ?
    C11 H11 . 0.9500 ?
    C12 H12 . 0.9500 ?
    C13 H13A . 0.9800 ?
    C13 H13B . 0.9800 ?
    C13 H13C . 0.9800 ?
    Cl1 O4 . 1.4337(8) ?
    Cl1 O6 . 1.4340(8) ?
    Cl1 O5 . 1.4383(8) ?
    Cl1 O7 . 1.4401(8) ?
loop_
    _geom_angle_atom_site_label_1
    _geom_angle_atom_site_label_2
    _geom_angle_atom_site_label_3
    _geom_angle_site_symmetry_1
    _geom_angle_site_symmetry_3
    _geom_angle
    _geom_angle_publ_flag
    O2 N1 O1 . . 124.08(8) ?
    O2 N1 C1 . . 118.26(7) ?
    O1 N1 C1 . . 117.66(7) ?
    C11 N2 C10 . . 121.28(7) ?
    C11 N2 C13 . . 119.58(7) ?
    C10 N2 C13 . . 119.09(8) ?
    C6 C1 C2 . . 123.63(7) ?
    C6 C1 N1 . . 118.23(7) ?
    C2 C1 N1 . . 118.14(7) ?
    C1 C2 C3 . . 117.82(7) ?
    C1 C2 H2 . . 121.1 ?
    C3 C2 H2 . . 121.1 ?
    C2 C3 C4 . . 120.07(7) ?
    C2 C3 H3 . . 120.0 ?
    C4 C3 H3 . . 120.0 ?
    C5 C4 C3 . . 120.66(7) ?
    C5 C4 C7 . . 121.64(7) ?
    C3 C4 C7 . . 117.66(7) ?
    C6 C5 C4 . . 119.76(7) ?
    C6 C5 H5 . . 120.1 ?
    C4 C5 H5 . . 120.1 ?
    C1 C6 C5 . . 118.03(7) ?
    C1 C6 H6 . . 121.0 ?
    C5 C6 H6 . . 121.0 ?
    O3 C7 C4 . . 121.94(7) ?
    O3 C7 C8 . . 118.68(7) ?
    C4 C7 C8 . . 119.37(7) ?
    C12 C8 C9 . . 119.35(7) ?
    C12 C8 C7 . . 118.31(7) ?
    C9 C8 C7 . . 122.32(7) ?
    C10 C9 C8 . . 119.22(7) ?
    C10 C9 H9 . . 120.4 ?
    C8 C9 H9 . . 120.4 ?
    N2 C10 C9 . . 120.44(8) ?
    N2 C10 H10 . . 119.8 ?
    C9 C10 H10 . . 119.8 ?
    N2 C11 C12 . . 120.44(7) ?
    N2 C11 H11 . . 119.8 ?
    C12 C11 H11 . . 119.8 ?
    C11 C12 C8 . . 119.18(8) ?
    C11 C12 H12 . . 120.4 ?
    C8 C12 H12 . . 120.4 ?
    N2 C13 H13A . . 109.5 ?
    N2 C13 H13B . . 109.5 ?
    H13A C13 H13B . . 109.5 ?
    N2 C13 H13C . . 109.5 ?
    H13A C13 H13C . . 109.5 ?
    H13B C13 H13C . . 109.5 ?
    O4 Cl1 O6 . . 110.12(6) ?
    O4 Cl1 O5 . . 109.24(6) ?
    O6 Cl1 O5 . . 108.89(6) ?
    O4 Cl1 O7 . . 109.05(5) ?
    O6 Cl1 O7 . . 109.59(5) ?
    O5 Cl1 O7 . . 109.94(5) ?
loop_
    _geom_torsion_atom_site_label_1
    _geom_torsion_atom_site_label_2
    _geom_torsion_atom_site_label_3
    _geom_torsion_atom_site_label_4
    _geom_torsion_site_symmetry_1
    _geom_torsion_site_symmetry_2
    _geom_torsion_site_symmetry_3
    _geom_torsion_site_symmetry_4
    _geom_torsion
    _geom_torsion_publ_flag
    O2 N1 C1 C6 . . . . -36.02(11) ?
    O1 N1 C1 C6 . . . . 143.63(8) ?
    O2 N1 C1 C2 . . . . 144.34(8) ?
    O1 N1 C1 C2 . . . . -36.01(11) ?
    C6 C1 C2 C3 . . . . 0.10(13) ?
    N1 C1 C2 C3 . . . . 179.72(7) ?
    C1 C2 C3 C4 . . . . -1.68(13) ?
    C2 C3 C4 C5 . . . . 1.70(13) ?
    C2 C3 C4 C7 . . . . 179.52(8) ?
    C3 C4 C5 C6 . . . . -0.10(13) ?
    C7 C4 C5 C6 . . . . -177.83(7) ?
    C2 C1 C6 C5 . . . . 1.46(13) ?
    N1 C1 C6 C5 . . . . -178.16(7) ?
    C4 C5 C6 C1 . . . . -1.43(12) ?
    C5 C4 C7 O3 . . . . 155.88(8) ?
    C3 C4 C7 O3 . . . . -21.92(12) ?
    C5 C4 C7 C8 . . . . -23.70(11) ?
    C3 C4 C7 C8 . . . . 158.50(8) ?
    O3 C7 C8 C12 . . . . -39.66(11) ?
    C4 C7 C8 C12 . . . . 139.93(8) ?
    O3 C7 C8 C9 . . . . 138.36(9) ?
    C4 C7 C8 C9 . . . . -42.06(11) ?
    C12 C8 C9 C10 . . . . -2.33(13) ?
    C7 C8 C9 C10 . . . . 179.68(8) ?
    C11 N2 C10 C9 . . . . 2.39(13) ?
    C13 N2 C10 C9 . . . . -175.05(8) ?
    C8 C9 C10 N2 . . . . -0.59(13) ?
    C10 N2 C11 C12 . . . . -1.20(13) ?
    C13 N2 C11 C12 . . . . 176.23(8) ?
    N2 C11 C12 C8 . . . . -1.75(13) ?
    C9 C8 C12 C11 . . . . 3.47(12) ?
    C7 C8 C12 C11 . . . . -178.45(7) ?
loop_
    _geom_hbond_atom_site_label_D
    _geom_hbond_atom_site_label_H
    _geom_hbond_atom_site_label_A
    _geom_hbond_site_symmetry_A
    _geom_hbond_distance_DH
    _geom_hbond_distance_HA
    _geom_hbond_distance_DA
    _geom_hbond_angle_DHA
    C2 H2 O7 2_656 0.95 2.60 3.4780(10)
                                      152.9
    C3 H3 O7 1_445 0.95 2.42 3.2770(10)
                                      150.4
    C5 H5 O4 . 0.95 2.51 3.3940(10)
                                  154.0
    C9 H9 O7 1_455 0.95 2.42 3.1320(10)
                                      131.8
    C10 H10 O3 1_565 0.95 2.52 3.3920(10)
                                        153.1
    C11 H11 O1 1_554 0.95 2.43 3.2000(10)
                                        138.3
    C12 H12 O5 2_655 0.95 2.39 3.1340(10)
                                        135.1
    C13 H13A O3 1_565 0.98 2.63 3.3730(10)
                                         132.9
    C13 H13B O6 2_665 0.98 2.59 3.4290(10)
                                         143.9
    C13 H13C O2 2_666 0.98 2.63 3.4460(10)
                                         140.9
    C13 H13C O6 . 0.98 2.60 3.4020(10)
                                     139.3
_iucr_refine_instructions_details
;
TITL triklin_P-1 in P-1
CELL  0.71073   7.9240   7.9800  12.6350  105.980  104.119   99.138
ZERR     2.00   0.0003   0.0003   0.0006    0.002    0.001    0.001
LATT   1
SFAC  C    H    N    O    CL
UNIT  26   22   4    14   2
MERG   2
OMIT     0.00  65.00
OMIT     0   0   1
OMIT    -2  -2   5
OMIT     2   4   3
OMIT     3   0   0
OMIT     0   1   5
OMIT     0  -2   2
OMIT    -2   4   2
OMIT     4   1   1
OMIT     0   3   4
OMIT     2   0   4
OMIT     3   2   2
OMIT     0  -1   1
OMIT    -1  -4   3
OMIT    -1   0  11
EQIV $1 1-x, -y, 1-z
EQIV $2 -1+x, -1+y, z
EQIV $3 -1+x, y, z
EQIV $4 x, 1+y, z
EQIV $5 x, y, -1+z
EQIV $6 1-x, -y, -z
EQIV $7 1-x, 1-y, -z
EQIV $8 1-x, 1-y, 1-z
HTAB C2 O7_$1
HTAB C3 O7_$2
HTAB C5 O4
HTAB C9 O7_$3
HTAB C10 O3_$4
HTAB C11 O1_$5
HTAB C12 O5_$6
HTAB C13 O3_$4
HTAB C13 O6_$7
HTAB C13 O2_$8
HTAB C13 O6
MPLA N2 C8 C9 C10 C11 C12
MPLA C1 C2 C3 C4 C5 C6
MPLA O1 O2 N1
FMAP   2
PLAN   20
SIZE     0.15   0.39   0.45
ACTA
HTAB    2.00000
BOND
BOND   $H
CONF
WGHT     0.05510     0.17280
L.S.  10
TEMP  -120.00
FVAR     0.95857
MOLE    1
O1    4    0.210764    0.036487    0.756010    11.00000    0.02936    0.03408 =
        0.01879    0.01149    0.01228    0.00928
O2    4    0.486882    0.155513    0.775486    11.00000    0.02339    0.02582 =
        0.01791    0.00536   -0.00067    0.00673
O3    4    0.091753   -0.257514    0.165857    11.00000    0.02581    0.01728 =
        0.01779    0.00277    0.00465    0.00182
N1    3    0.332025    0.078043    0.716422    11.00000    0.02162    0.01980 =
        0.01420    0.00678    0.00484    0.00861
N2    3    0.231692    0.295983    0.068126    11.00000    0.01780    0.02094 =
        0.01435    0.00780    0.00369    0.00260
C1    1    0.287716    0.032759    0.590729    11.00000    0.01702    0.01916 =
        0.01267    0.00591    0.00442    0.00590
C2    1    0.163211   -0.126633    0.522033    11.00000    0.02049    0.01962 =
        0.01659    0.00805    0.00549    0.00196
AFIX   43
H2    2    0.108321   -0.204857    0.555275    11.00000   -1.20000
AFIX    0
C3    1    0.121312   -0.168266    0.403027    11.00000    0.01962    0.01729 =
        0.01586    0.00564    0.00406    0.00026
AFIX   43
H3    2    0.038895   -0.278008    0.353455    11.00000   -1.20000
AFIX    0
C4    1    0.200332   -0.048781    0.356053    11.00000    0.01606    0.01599 =
        0.01350    0.00515    0.00444    0.00332
C5    1    0.325462    0.111077    0.427823    11.00000    0.01799    0.01697 =
        0.01499    0.00546    0.00527    0.00181
AFIX   43
H5    2    0.378638    0.191398    0.395211    11.00000   -1.20000
AFIX    0
C6    1    0.371790    0.152060    0.547145    11.00000    0.01806    0.01740 =
        0.01513    0.00447    0.00423    0.00213
AFIX   43
H6    2    0.458505    0.258688    0.597264    11.00000   -1.20000
AFIX    0
C7    1    0.151404   -0.101293    0.227920    11.00000    0.01542    0.01745 =
        0.01438    0.00525    0.00418    0.00376
C8    1    0.177108    0.041767    0.172695    11.00000    0.01552    0.01765 =
        0.01249    0.00488    0.00392    0.00413
C9    1    0.133197    0.205314    0.210827    11.00000    0.02126    0.02029 =
        0.01827    0.00764    0.00999    0.00793
AFIX   43
H9    2    0.084542    0.230331    0.273528    11.00000   -1.20000
AFIX    0
C10   1    0.161159    0.330741    0.156488    11.00000    0.02279    0.02008 =
        0.01934    0.00767    0.00852    0.00746
AFIX   43
H10   2    0.130524    0.442303    0.181487    11.00000   -1.20000
AFIX    0
C11   1    0.270656    0.136778    0.027890    11.00000    0.02100    0.02445 =
        0.01293    0.00608    0.00618    0.00550
AFIX   43
H11   2    0.318131    0.114507   -0.035408    11.00000   -1.20000
AFIX    0
C12   1    0.242037    0.005585    0.078067    11.00000    0.02152    0.02047 =
        0.01220    0.00414    0.00564    0.00685
AFIX   43
H12   2    0.266407   -0.107914    0.048302    11.00000   -1.20000
AFIX    0
C13   1    0.273773    0.438746    0.017948    11.00000    0.02542    0.02501 =
        0.02088    0.01236    0.00528    0.00030
AFIX  137
H13A  2    0.177747    0.502593    0.012188    11.00000   -1.50000
H13B  2    0.283913    0.384669   -0.059197    11.00000   -1.50000
H13C  2    0.387518    0.523492    0.067634    11.00000   -1.50000
AFIX    0
MOLE    2
CL1   5    0.704976    0.380189    0.243705    11.00000    0.01988    0.01675 =
        0.01702    0.00529    0.00752    0.00538
O4    4    0.580984    0.285825    0.285793    11.00000    0.02477    0.04905 =
        0.03502    0.01934    0.01193   -0.00247
O5    4    0.694660    0.270887    0.129757    11.00000    0.05438    0.03452 =
        0.02358   -0.00189    0.01720    0.01173
O6    4    0.661078    0.545672    0.237985    11.00000    0.05801    0.02744 =
        0.03201    0.01228    0.00953    0.02493
O7    4    0.883630    0.417291    0.320645    11.00000    0.01850    0.02733 =
        0.03834    0.01021    0.00362    0.00362
HKLF    4
END
;
