# Supplementary material for: 1-Methyl-4-(4-nitro­benzo­yl)pyridinium perchlorate
Source: Acta Crystallogr Sect E Struct Rep Online. 2011 Aug 31;67(Pt 9):o2542–3. doi: 10.1107/S1600536811034945 (PMC3200796; doi:10.1107/S1600536811034945)
Supplement: Supplementary file 2 [file e-67-o2542-Isup2.hkl]

#
# h,k,l, Fc-squared, Fo-squared, sigma(Fo-squared) and status flag
#
data_I
_shelx_title ' triklin_P-1 in P-1'
_shelx_refln_list_code          4
_shelx_F_calc_maximum      111.58
_exptl_crystal_F_000       352.00
_reflns_d_resolution_high  0.6614
 
loop_
 _symmetry_equiv_pos_as_xyz
 'x, y, z'
 '-x, -y, -z'
 
_cell_length_a     7.9240
_cell_length_b     7.9800
_cell_length_c    12.6350
_cell_angle_alpha 105.980
_cell_angle_beta  104.119
_cell_angle_gamma  99.138
 
_shelx_F_squared_multiplier     1.000
 
loop_
 _refln_index_h
 _refln_index_k
 _refln_index_l
 _refln_F_squared_calc
 _refln_F_squared_meas
 _refln_F_squared_sigma
 _refln_observed_status
   2   0   0    10825.29     9573.12    124.90 o
   4   0   0       71.93       85.16      0.87 o
   5   0   0      953.21      962.53      7.67 o
   6   0   0       77.99      100.30      1.23 o
   7   0   0      190.09      197.83      2.15 o
   8   0   0        5.07        5.58      0.42 o
   9   0   0       13.40       13.17      0.60 o
  10   0   0       42.52       44.92      1.11 o
  11   0   0        1.93        1.85      0.59 o
 -11   1   0       20.69       21.11      0.83 o
 -10   1   0       28.92       26.74      0.85 o
  -9   1   0      159.60      155.51      2.12 o
  -8   1   0       45.43       41.53      0.79 o
  -7   1   0      109.77      113.04      1.37 o
  -6   1   0      681.56      718.87      5.84 o
  -5   1   0      291.35      323.23      2.73 o
  -4   1   0       45.34       37.21      0.64 o
  -3   1   0     2818.29     3032.01     32.10 o
  -2   1   0     1271.21     1379.04     18.05 o
   1   1   0       78.96       95.31      1.23 o
   2   1   0        6.00       11.15      0.59 o
   3   1   0       65.67       62.47      0.95 o
   4   1   0      295.91      307.44      3.18 o
   5   1   0      330.45      318.26      3.91 o
   6   1   0       23.08       21.68      0.80 o
   7   1   0      158.94      142.95      1.93 o
   8   1   0       54.59       51.08      1.39 o
   9   1   0      103.48      104.75      1.73 o
  10   1   0        6.77        5.81      0.59 o
 -11   2   0      144.38      148.12      2.64 o
 -10   2   0        0.01        0.31      0.33 o
  -9   2   0       76.96       79.39      1.18 o
  -8   2   0       20.29       24.10      0.58 o
  -7   2   0        0.03        0.00      0.19 o
  -6   2   0       45.28       45.60      0.55 o
  -5   2   0      206.27      217.92      2.84 o
  -4   2   0     1992.84     2120.38     22.61 o
  -3   2   0        6.00        8.45      0.95 o
  -2   2   0     9229.14     8609.64    469.80 o
  -1   2   0     1446.33     1435.57     27.50 o
   0   2   0       27.86       37.27      0.65 o
   1   2   0     1266.57     1268.87     15.25 o
   2   2   0       16.51       10.28      0.27 o
   3   2   0       63.98       64.49      0.83 o
   4   2   0      268.06      277.50      2.67 o
   5   2   0        1.27        1.03      0.25 o
   6   2   0      455.16      451.77      4.82 o
   7   2   0       25.43       25.98      0.77 o
   8   2   0       23.66       22.92      0.78 o
   9   2   0       31.17       33.62      1.22 o
  10   2   0        2.89        3.47      0.86 o
 -11   3   0       28.51       29.17      1.29 o
 -10   3   0       26.80       25.17      0.81 o
  -9   3   0        7.40        7.59      0.66 o
  -8   3   0      516.69      515.66      5.34 o
  -7   3   0       64.27       54.59      1.57 o
  -6   3   0        0.75        1.36      0.38 o
  -5   3   0      174.53      217.81      2.86 o
  -4   3   0     1469.08     1634.16     17.57 o
  -3   3   0       34.83       19.04      0.30 o
  -2   3   0     5511.49     5620.69    111.97 o
  -1   3   0      638.60      737.91      5.84 o
   0   3   0      111.22      107.89      1.16 o
   1   3   0       57.67       61.83      0.90 o
   2   3   0        1.39        0.02      0.17 o
   3   3   0        0.30        1.02      0.36 o
   4   3   0       45.02       42.18      0.64 o
   5   3   0       13.36       14.00      0.47 o
   6   3   0      170.46      172.57      2.17 o
   7   3   0        5.15        5.28      0.46 o
   8   3   0       30.04       30.22      0.92 o
   9   3   0        4.80        5.35      0.67 o
  10   3   0       31.45       31.48      1.53 o
 -11   4   0        0.04        0.00      0.54 o
 -10   4   0        3.68        3.05      0.63 o
  -9   4   0       46.68       43.94      0.93 o
  -8   4   0        3.15        2.58      0.62 o
  -7   4   0      183.54      178.48      2.69 o
  -6   4   0      303.85      316.77      4.06 o
  -5   4   0      294.98      301.46      2.59 o
  -4   4   0        0.07        0.82      0.17 o
  -3   4   0      320.88      337.80      5.52 o
  -2   4   0      768.92      742.67     10.20 o
  -1   4   0      351.98      393.85      3.01 o
   0   4   0      143.99      134.53      2.03 o
   1   4   0        8.35        7.38      0.28 o
   2   4   0       77.87       85.46      1.01 o
   3   4   0        0.02        0.67      0.18 o
   4   4   0        0.75        0.90      0.29 o
   5   4   0      339.87      332.49      3.80 o
   6   4   0      134.03      129.51      2.18 o
   7   4   0      130.80      130.75      2.89 o
   8   4   0       11.46       11.19      1.41 o
   9   4   0       49.50       47.38      1.51 o
 -11   5   0        5.56        6.34      0.79 o
 -10   5   0      108.35      109.37      2.31 o
  -9   5   0       37.09       34.47      1.39 o
  -8   5   0      100.91       95.63      1.45 o
  -7   5   0      210.40      210.22      2.18 o
  -6   5   0      157.82      171.11      2.09 o
  -5   5   0      361.43      342.62      3.64 o
  -4   5   0      185.13      208.28      2.11 o
  -3   5   0      394.95      418.34      4.81 o
  -2   5   0      109.31       88.25      0.94 o
  -1   5   0      410.67      448.71      3.46 o
   0   5   0        7.53        3.22      0.20 o
   1   5   0       39.15       39.31      0.69 o
   2   5   0        2.78        1.49      0.22 o
   3   5   0      245.36      235.23      2.13 o
   4   5   0        0.32        0.73      0.23 o
   5   5   0       94.88       93.98      1.58 o
   6   5   0        4.00        3.39      0.57 o
   7   5   0        0.71        0.37      0.67 o
   8   5   0       10.62       13.33      0.89 o
 -11   6   0       28.97       30.35      1.34 o
 -10   6   0        2.80        2.74      0.64 o
  -9   6   0        3.38        4.03      0.61 o
  -8   6   0      107.43      101.98      3.67 o
  -7   6   0       25.71       29.23      0.77 o
  -6   6   0       19.66       19.52      0.86 o
  -5   6   0       24.24       24.50      0.76 o
  -4   6   0      132.11      120.17      1.82 o
  -3   6   0        7.80        6.51      0.54 o
  -2   6   0      610.29      612.21      8.47 o
  -1   6   0      219.50      224.31      1.81 o
   0   6   0       44.59       40.30      0.59 o
   1   6   0       17.55       16.82      0.46 o
   2   6   0      171.75      172.10      1.88 o
   3   6   0      446.43      442.03      4.05 o
   4   6   0      379.17      359.03      3.38 o
   5   6   0      153.63      153.77      2.29 o
   6   6   0       11.77       10.13      0.77 o
   7   6   0        3.77        3.55      0.70 o
   8   6   0       11.66       11.11      1.11 o
 -10   7   0       76.62       69.06      2.81 o
  -9   7   0        5.80        8.13      0.74 o
  -8   7   0      341.56      334.72      3.89 o
  -7   7   0        0.07        0.16      0.40 o
  -6   7   0      369.19      361.80      3.97 o
  -5   7   0        7.94        4.46      0.46 o
  -4   7   0       92.10       72.08      1.18 o
  -3   7   0       88.65      100.18      1.65 o
  -2   7   0       16.11       15.98      0.40 o
  -1   7   0      551.74      551.29      4.66 o
   0   7   0      155.40      150.62      1.42 o
   1   7   0      722.74      681.31      5.42 o
   2   7   0        3.59        3.49      0.37 o
   3   7   0        5.41        5.83      0.41 o
   4   7   0        1.24        1.35      0.42 o
   5   7   0        1.24        0.53      0.48 o
   6   7   0        0.05        0.00      0.47 o
   7   7   0       11.88       11.75      0.90 o
 -10   8   0        9.69        8.63      1.50 o
  -9   8   0        9.19       10.06      0.69 o
  -8   8   0        4.95        6.30      0.49 o
  -7   8   0       30.50       36.97      0.94 o
  -6   8   0       20.65       19.31      0.69 o
  -5   8   0       10.50       10.91      0.53 o
  -4   8   0        7.98        8.06      0.38 o
  -3   8   0        8.62        7.00      0.51 o
  -2   8   0       30.24       30.20      0.56 o
  -1   8   0       52.70       51.70      0.82 o
   0   8   0       43.73       43.89      0.80 o
   1   8   0        0.33        0.00      0.34 o
   2   8   0       17.96       15.41      0.60 o
   3   8   0      193.09      203.23      2.18 o
   4   8   0       77.34       72.39      1.58 o
   5   8   0      134.06      135.91      2.34 o
   6   8   0       25.53       25.62      1.07 o
  -9   9   0       23.99       27.06      1.08 o
  -8   9   0       24.34       25.31      0.88 o
  -7   9   0        5.83        7.98      0.56 o
  -6   9   0       23.93       27.96      1.07 o
  -5   9   0       33.76       30.90      1.05 o
  -4   9   0      111.85      110.44      1.59 o
  -3   9   0        5.40        6.49      0.48 o
  -2   9   0        4.36        4.30      0.38 o
  -1   9   0        4.14        4.39      0.43 o
   0   9   0       76.68       78.92      1.16 o
   1   9   0       29.61       30.10      1.03 o
   2   9   0        7.44        7.79      0.54 o
   3   9   0       15.66       14.96      0.82 o
   4   9   0        0.64        0.00      0.60 o
  -8  10   0       89.96      101.81      2.06 o
  -7  10   0       49.70       49.41      1.41 o
  -6  10   0      136.97      139.66      2.50 o
  -5  10   0        2.66        3.00      0.56 o
  -4  10   0       59.00       56.40      3.12 o
  -3  10   0       39.51       43.86      1.49 o
  -2  10   0       16.12       18.83      0.92 o
  -1  10   0      177.42      192.13      2.23 o
   0  10   0        9.35       10.46      0.51 o
   1  10   0      106.69      112.54      1.78 o
   2  10   0        0.19        0.32      0.50 o
   3  10   0       42.75       45.88      1.57 o
  -6  11   0        9.23        8.83      1.01 o
  -5  11   0       28.06       26.36      1.45 o
  -4  11   0       10.62       10.64      1.07 o
  -3  11   0      112.31      115.73      2.23 o
  -2  11   0       40.61       48.00      2.37 o
  -1  11   0       22.99       21.76      0.61 o
   0  11   0        0.94        1.34      0.36 o
  -1 -11   1       24.05       22.87      1.00 o
   0 -11   1      159.41      158.68      1.96 o
   1 -11   1        0.37        0.34      0.28 o
   2 -11   1       92.91       97.21      2.35 o
   3 -11   1        7.25        7.03      0.68 o
   4 -11   1        4.04        2.06      0.84 o
   5 -11   1       95.09       92.39      2.57 o
   6 -11   1       20.37       18.90      1.25 o
  -3 -10   1       40.12       42.64      1.52 o
  -2 -10   1        0.05        0.49      0.50 o
  -1 -10   1        0.20        0.63      0.38 o
   0 -10   1        0.12        0.36      0.31 o
   1 -10   1       58.72       58.68      1.02 o
   2 -10   1       74.65       77.62      1.52 o
   3 -10   1       98.46      114.26      2.11 o
   4 -10   1       67.62       66.49      2.03 o
   5 -10   1       78.32       81.76      2.10 o
   6 -10   1        0.33        0.79      0.52 o
   7 -10   1       46.45       49.82      1.39 o
   8 -10   1      118.09      124.03      2.31 o
  -5  -9   1        0.46        0.00      0.52 o
  -4  -9   1       74.66       77.47      2.89 o
  -3  -9   1        2.57        1.57      0.51 o
  -2  -9   1      146.36      157.97      1.99 o
  -1  -9   1       86.30       81.52      1.49 o
   0  -9   1        0.19        0.91      0.32 o
   1  -9   1      198.28      197.73      2.06 o
   2  -9   1        0.01        0.00      0.37 o
   3  -9   1       65.82       64.94      1.20 o
   4  -9   1       39.99       35.78      1.33 o
   5  -9   1        2.31        1.31      0.47 o
   6  -9   1      159.77      155.90      2.19 o
   7  -9   1       36.23       41.16      1.33 o
   8  -9   1       56.11       61.43      1.28 o
   9  -9   1        9.45        9.83      0.76 o
  -6  -8   1        0.67        0.20      0.54 o
  -5  -8   1        9.20        8.84      0.59 o
  -4  -8   1        0.02        0.00      0.44 o
  -3  -8   1      205.07      194.92      2.38 o
  -2  -8   1       27.02       28.37      0.69 o
  -1  -8   1      107.13      100.26      1.34 o
   0  -8   1        7.27        6.01      0.36 o
   1  -8   1       92.22       91.33      1.15 o
   2  -8   1        1.29        0.79      0.19 o
   3  -8   1        1.41        2.58      0.34 o
   4  -8   1       22.74       24.76      0.99 o
   5  -8   1        2.51        1.14      0.34 o
   6  -8   1      113.85      114.50      1.70 o
   7  -8   1       47.63       47.26      1.03 o
   8  -8   1       22.75       22.23      0.90 o
   9  -8   1        1.91        2.50      0.75 o
  10  -8   1        0.12        0.00      0.93 o
  -7  -7   1       10.23       11.24      0.92 o
  -6  -7   1       34.99       37.66      1.15 o
  -5  -7   1      101.75      104.90      1.70 o
  -4  -7   1      149.80      157.45      2.08 o
  -3  -7   1      274.30      268.75      2.76 o
  -2  -7   1       47.32       48.89      0.91 o
  -1  -7   1        5.13        5.03      0.34 o
   0  -7   1      100.87       97.87      1.05 o
   1  -7   1      244.57      235.90      2.42 o
   2  -7   1      201.20      194.03      1.95 o
   3  -7   1        0.08        0.04      0.22 o
   4  -7   1       49.56       48.29      0.93 o
   5  -7   1        2.62        2.84      0.41 o
   6  -7   1       54.38       44.50      1.09 o
   7  -7   1        4.71        6.44      0.70 o
   8  -7   1        0.77        0.29      0.37 o
   9  -7   1        8.66        9.40      1.05 o
  10  -7   1       46.29       46.13      1.95 o
  -8  -6   1       13.68       14.42      1.71 o
  -7  -6   1        6.16        5.75      0.75 o
  -6  -6   1        0.37        0.56      0.44 o
  -5  -6   1       49.08       44.67      0.94 o
  -4  -6   1       26.74       28.07      0.69 o
  -3  -6   1       46.49       48.76      0.80 o
  -2  -6   1       57.26       53.73      0.88 o
  -1  -6   1      133.93      133.91      1.51 o
   0  -6   1      108.22      101.00      1.01 o
   1  -6   1      205.75      218.94      2.44 o
   2  -6   1        3.12        3.67      0.18 o
   3  -6   1      183.26      185.01      2.08 o
   4  -6   1       28.93       22.89      0.71 o
   5  -6   1      239.13      229.35      3.07 o
   6  -6   1      373.86      369.87      4.57 o
   7  -6   1      136.01      128.33      1.80 o
   8  -6   1       64.76       65.24      1.20 o
   9  -6   1       40.08       33.19      1.23 o
  10  -6   1        8.25        7.51      0.77 o
  -9  -5   1        2.13        3.88      0.69 o
  -8  -5   1        7.67        9.49      0.80 o
  -7  -5   1        9.58       11.05      0.71 o
  -6  -5   1       10.45        8.48      0.65 o
  -5  -5   1       20.70       19.50      0.61 o
  -4  -5   1       40.66       34.44      0.62 o
  -3  -5   1        0.53        0.50      0.21 o
  -2  -5   1      402.65      385.70      4.30 o
  -1  -5   1      317.04      320.73      2.87 o
   0  -5   1      398.19      381.39      3.29 o
   1  -5   1        6.42        8.81      0.25 o
   2  -5   1      641.27      680.55      5.99 o
   3  -5   1      719.55      749.96      7.20 o
   4  -5   1        6.64        2.33      0.23 o
   5  -5   1       47.98       43.81      0.83 o
   6  -5   1        6.12        7.18      0.31 o
   7  -5   1        1.84        2.42      0.25 o
   8  -5   1       84.77       84.31      1.37 o
   9  -5   1       33.84       35.84      0.87 o
  10  -5   1       64.56       61.36      1.71 o
  11  -5   1       19.12       19.74      1.13 o
  -9  -4   1        8.02        7.20      0.85 o
  -8  -4   1       13.95       17.74      0.92 o
  -7  -4   1       39.54       40.77      1.12 o
  -6  -4   1      310.66      311.63      4.19 o
  -5  -4   1       65.89       69.98      1.31 o
  -4  -4   1      398.20      385.54      3.31 o
  -3  -4   1        4.61        5.85      0.28 o
  -2  -4   1       69.72       64.59      1.42 o
  -1  -4   1       23.37       26.27      0.53 o
   0  -4   1      317.88      376.55      3.50 o
   1  -4   1     1134.15     1175.75      9.31 o
   2  -4   1        0.70        1.23      0.20 o
   3  -4   1        5.66        3.18      0.20 o
   4  -4   1     1643.28     1702.69     13.30 o
   5  -4   1        0.09        0.99      0.37 o
   6  -4   1     1057.87     1074.43      9.45 o
   7  -4   1       27.11       32.93      0.71 o
   8  -4   1        3.26        2.47      0.25 o
   9  -4   1       20.79       20.52      0.74 o
  10  -4   1        1.89        2.00      0.48 o
  11  -4   1       86.73       87.45      2.12 o
 -10  -3   1        8.93        8.48      0.80 o
  -9  -3   1       29.98       30.32      0.97 o
  -8  -3   1       51.55       48.32      1.45 o
  -7  -3   1       20.59       19.50      0.71 o
  -6  -3   1      180.75      177.30      2.19 o
  -5  -3   1      216.17      209.93      2.45 o
  -4  -3   1      360.22      337.94      2.69 o
  -3  -3   1        2.21        1.01      0.22 o
  -2  -3   1       59.93       69.28      0.86 o
  -1  -3   1        0.27        0.07      0.17 o
   0  -3   1       33.74       34.03      0.59 o
   1  -3   1     3595.70     3693.21     35.29 o
   2  -3   1       53.74       71.50      0.89 o
   3  -3   1      137.19      143.33      1.29 o
   4  -3   1       20.54       15.24      0.30 o
   5  -3   1       86.40       78.33      0.91 o
   6  -3   1      543.68      558.16      4.60 o
   7  -3   1        0.20        0.44      0.23 o
   8  -3   1      138.90      141.52      1.82 o
   9  -3   1       73.22       73.69      1.12 o
  10  -3   1        9.76        9.55      0.58 o
  11  -3   1       62.64       62.38      1.61 o
 -10  -2   1       90.28       92.73      1.73 o
  -9  -2   1        0.13        0.44      0.39 o
  -8  -2   1       56.07       55.64      1.90 o
  -7  -2   1       28.48       26.32      0.77 o
  -6  -2   1        0.44        0.00      0.38 o
  -5  -2   1      807.02      821.16      8.11 o
  -4  -2   1      224.22      210.83      4.30 o
  -3  -2   1        0.08        0.00      0.18 o
  -2  -2   1      155.21      209.03      2.02 o
  -1  -2   1       74.33       73.30      2.16 o
   0  -2   1     8154.25     7648.14    105.81 o
   1  -2   1      314.63      325.17      4.74 o
   2  -2   1     5198.55     5025.43     66.58 o
   3  -2   1       71.63       92.44      1.32 o
   5  -2   1      429.46      452.76      3.73 o
   6  -2   1      177.03      217.65      1.98 o
   7  -2   1      143.24      152.70      1.71 o
   8  -2   1        6.22        8.80      0.40 o
   9  -2   1        7.17        7.98      0.44 o
  10  -2   1       76.69       81.19      1.44 o
  11  -2   1       26.91       28.56      0.91 o
 -11  -1   1        2.05        2.69      0.52 o
 -10  -1   1        0.12        0.00      0.39 o
  -9  -1   1       65.71       62.39      1.26 o
  -8  -1   1        1.81        1.29      0.34 o
  -7  -1   1      410.43      422.46      4.56 o
  -6  -1   1      397.59      390.10      3.69 o
  -5  -1   1      133.45      150.93      1.61 o
  -4  -1   1      958.87      971.30      8.33 o
  -3  -1   1      185.77      213.98      2.01 o
  -2  -1   1     1652.93     1645.56     18.32 o
  -1  -1   1      524.00      527.99      7.58 o
   1  -1   1      346.54      400.65      7.18 o
   2  -1   1      123.94      126.72      1.58 o
   3  -1   1       65.67       91.84      0.94 o
   4  -1   1      606.50      599.66      5.27 o
   5  -1   1      153.32      184.92      1.70 o
   6  -1   1        0.95        0.51      0.22 o
   7  -1   1      149.51      145.74      1.69 o
   8  -1   1       34.74       37.16      1.13 o
   9  -1   1       39.30       41.14      0.96 o
  10  -1   1        1.81        1.51      0.42 o
  11  -1   1       38.90       40.80      1.20 o
 -11   0   1       64.92       66.63      1.42 o
 -10   0   1       15.15       15.96      0.98 o
  -9   0   1       41.61       43.98      1.00 o
  -8   0   1        0.64        0.47      0.29 o
  -7   0   1       41.62       45.72      1.00 o
  -6   0   1       15.23        9.65      0.36 o
  -5   0   1      136.53      142.54      1.36 o
  -4   0   1        0.38        0.85      0.13 o
  -3   0   1      153.55      121.93      1.19 o
  -2   0   1     3479.46     3423.41     33.49 o
  -1   0   1      804.05      813.80     18.40 o
   1   0   1     1328.38     1321.93     27.24 o
   2   0   1    12449.94    10609.35    127.63 o
   3   0   1      210.85      208.67      1.98 o
   4   0   1     2779.27     2976.61     24.97 o
   5   0   1       11.84       18.79      0.51 o
   6   0   1      546.22      576.85      5.91 o
   7   0   1       51.67       47.83      1.00 o
   8   0   1       19.88       20.90      0.70 o
   9   0   1      122.19      122.50      1.88 o
  10   0   1        4.92        3.38      0.50 o
  11   0   1       75.73       77.01      1.93 o
 -11   1   1       11.63       11.77      0.63 o
 -10   1   1        9.38        7.73      0.51 o
  -9   1   1       15.34       14.62      0.54 o
  -8   1   1      468.04      479.22      4.54 o
  -7   1   1      563.24      548.89      5.02 o
  -6   1   1      415.25      442.71      3.70 o
  -5   1   1        0.35        3.12      0.20 o
  -4   1   1        2.74        0.61      0.34 o
  -3   1   1     1009.30      984.94     13.06 o
  -2   1   1     7943.55     6750.86    127.74 o
  -1   1   1     5002.97     4395.02    162.13 o
   0   1   1     3705.40     3325.13     77.97 o
   1   1   1     1804.84     1879.13     18.80 o
   2   1   1      104.46       80.53      1.16 o
   3   1   1      197.20      205.03      3.41 o
   5   1   1       45.51       47.86      0.86 o
   6   1   1      141.35      133.57      1.78 o
   7   1   1      220.35      213.45      2.63 o
   8   1   1        2.76        2.90      0.41 o
   9   1   1       17.92       15.70      0.71 o
  10   1   1       23.28       21.89      0.92 o
 -11   2   1        9.10        9.45      0.65 o
 -10   2   1        0.27        0.00      0.30 o
  -9   2   1       76.44       74.97      1.11 o
  -8   2   1      105.68      107.69      1.33 o
  -7   2   1      307.73      307.49      2.69 o
  -6   2   1       14.47       19.47      0.71 o
  -5   2   1        1.41        0.03      0.26 o
  -4   2   1      479.20      549.23      7.51 o
  -3   2   1      277.31      380.92      7.71 o
  -2   2   1      155.57      108.29      1.36 o
  -1   2   1     2043.52     2010.15     29.38 o
   0   2   1     4081.96     3787.64     37.32 o
   1   2   1      113.59      116.52      1.38 o
   2   2   1       77.17       75.89      0.82 o
   3   2   1        1.26        3.07      0.24 o
   4   2   1      533.48      550.73      4.56 o
   5   2   1      258.16      246.83      3.24 o
   6   2   1        4.49        4.80      0.42 o
   7   2   1       18.88       20.14      0.71 o
   8   2   1       37.71       38.91      1.33 o
   9   2   1        5.44        6.19      0.60 o
  10   2   1       49.47       51.10      1.84 o
 -11   3   1      131.24      127.67      2.58 o
 -10   3   1      369.43      374.99      4.36 o
  -9   3   1      167.18      159.69      2.15 o
  -8   3   1        1.55        0.56      0.91 o
  -7   3   1      116.83      119.58      2.01 o
  -6   3   1      453.68      503.79      7.57 o
  -5   3   1      538.50      554.63      6.40 o
  -4   3   1      661.65      741.40      8.25 o
  -3   3   1        8.39       13.54      0.33 o
  -2   3   1       43.53       32.44      0.73 o
  -1   3   1      219.03      186.07      1.61 o
   0   3   1      931.02     1042.20      9.18 o
   1   3   1       56.63       69.82      1.01 o
   2   3   1      743.21      877.33      6.57 o
   3   3   1      139.61      138.43      1.30 o
   4   3   1        2.01        3.23      0.23 o
   5   3   1      391.03      370.21      3.59 o
   6   3   1        1.44        0.08      0.35 o
   7   3   1       78.77       68.95      1.57 o
   8   3   1       68.70       66.10      1.63 o
   9   3   1        2.39        1.75      0.57 o
 -11   4   1        3.92        3.84      0.70 o
 -10   4   1       18.12       16.77      1.30 o
  -9   4   1       15.23       14.80      0.83 o
  -8   4   1        0.02        0.00      0.56 o
  -7   4   1        2.20        2.56      0.47 o
  -6   4   1       12.06       18.24      0.75 o
  -5   4   1        9.30       15.01      0.36 o
  -4   4   1      225.08      291.45      3.06 o
  -3   4   1       55.92       74.13      0.97 o
  -2   4   1      139.01      111.68      1.20 o
  -1   4   1     1025.23     1096.84      8.03 o
   0   4   1      420.88      447.84      4.49 o
   1   4   1      165.53      174.21      1.71 o
   2   4   1      240.79      255.48      2.39 o
   3   4   1        8.12        8.53      0.33 o
   4   4   1      120.61      125.45      1.45 o
   5   4   1       52.14       56.31      1.12 o
   6   4   1        5.55        3.93      0.52 o
   7   4   1       20.84       19.44      1.12 o
   8   4   1       14.69       11.62      0.84 o
   9   4   1       87.62       87.24      2.09 o
 -11   5   1       17.30       17.70      1.33 o
 -10   5   1       40.55       39.03      1.70 o
  -9   5   1       42.10       42.96      1.33 o
  -8   5   1      474.91      465.03      5.92 o
  -7   5   1       17.08       17.09      0.54 o
  -6   5   1      609.93      635.97      6.39 o
  -5   5   1       10.75       10.85      0.45 o
  -4   5   1      143.87      141.43      2.35 o
  -3   5   1      757.18      767.19      7.96 o
  -2   5   1      978.10     1069.09     10.74 o
  -1   5   1      259.84      264.14      2.03 o
   0   5   1      122.24      139.77      1.24 o
   1   5   1      183.36      176.50      1.65 o
   2   5   1       39.90       38.50      0.71 o
   3   5   1       35.53       39.71      0.76 o
   4   5   1      150.59      143.19      1.51 o
   5   5   1        1.93        2.50      0.44 o
   6   5   1      102.48       98.13      1.95 o
   7   5   1        9.81       11.39      1.03 o
   8   5   1       10.55       11.97      0.97 o
 -11   6   1        7.22        7.20      0.81 o
 -10   6   1        9.60        7.02      0.99 o
  -9   6   1       43.98       39.31      1.32 o
  -8   6   1       12.51       10.91      0.76 o
  -7   6   1       56.31       59.60      1.10 o
  -6   6   1       59.56       48.27      0.89 o
  -5   6   1       65.67       80.03      1.31 o
  -4   6   1      220.46      205.37      2.74 o
  -3   6   1       71.01       78.02      1.11 o
  -2   6   1        7.80       10.64      0.43 o
  -1   6   1       25.37       26.07      0.49 o
   0   6   1      149.98      148.59      1.44 o
   1   6   1       17.61       17.25      0.47 o
   2   6   1       17.48       18.82      0.58 o
   3   6   1      102.46       97.57      1.33 o
   4   6   1        9.99        9.28      0.43 o
   5   6   1      422.42      411.89      4.85 o
   6   6   1       13.67       16.02      0.90 o
   7   6   1       70.48       72.51      2.33 o
 -10   7   1      143.51      134.15      2.65 o
  -9   7   1        5.70        5.93      0.68 o
  -8   7   1       52.19       52.55      0.96 o
  -7   7   1        5.77        8.63      0.52 o
  -6   7   1       34.58       32.73      1.01 o
  -5   7   1       92.08       99.67      1.47 o
  -4   7   1     1067.42     1050.02     14.37 o
  -3   7   1       49.16       46.92      1.05 o
  -2   7   1      469.65      461.24      4.24 o
  -1   7   1       10.13        8.00      0.35 o
   0   7   1      253.63      246.92      2.09 o
   1   7   1      348.93      356.81      3.41 o
   2   7   1      195.65      187.80      2.12 o
   3   7   1      394.87      401.47      3.86 o
   4   7   1       68.36       69.61      1.49 o
   5   7   1      106.73      106.87      1.96 o
   6   7   1        6.70        5.23      0.64 o
 -10   8   1      114.19      103.80      2.81 o
  -9   8   1       36.66       37.50      1.29 o
  -8   8   1       55.55       58.64      1.18 o
  -7   8   1       89.17       84.19      1.43 o
  -6   8   1        2.55        2.67      0.40 o
  -5   8   1        0.59        2.06      0.55 o
  -4   8   1        0.30        0.92      0.29 o
  -3   8   1        0.03        0.50      0.36 o
  -2   8   1      131.09      136.73      1.54 o
  -1   8   1        5.79        6.05      0.43 o
   0   8   1        2.52        3.05      0.32 o
   1   8   1       51.94       50.77      1.15 o
   2   8   1        0.62        0.88      0.38 o
   3   8   1       86.06       84.79      1.37 o
   4   8   1       30.14       31.36      1.11 o
   5   8   1        5.37        4.81      0.66 o
  -9   9   1        2.08        2.56      0.80 o
  -8   9   1      316.82      331.42      6.44 o
  -7   9   1        4.91        5.36      0.60 o
  -6   9   1      260.47      261.91      3.78 o
  -5   9   1        8.11        8.30      0.65 o
  -4   9   1        0.02        0.00      0.30 o
  -3   9   1      227.00      228.16      4.08 o
  -2   9   1        0.88        1.49      0.38 o
  -1   9   1      132.68      135.94      1.59 o
   0   9   1       23.80       21.18      0.63 o
   1   9   1       15.04       14.21      0.77 o
   2   9   1       44.77       45.03      1.29 o
   3   9   1        0.43        0.80      0.46 o
   4   9   1       12.28       11.33      0.93 o
  -8  10   1        2.34        2.31      0.64 o
  -7  10   1       14.34       17.50      1.57 o
  -6  10   1       17.25       21.04      0.99 o
  -5  10   1        5.93        5.52      0.88 o
  -4  10   1       38.99       35.84      1.59 o
  -3  10   1       20.94       24.72      0.98 o
  -2  10   1       63.26       60.63      2.40 o
  -1  10   1        0.74        0.68      0.32 o
   0  10   1        5.98        5.37      0.43 o
   1  10   1       38.16       42.82      1.30 o
   2  10   1       38.65       42.93      2.14 o
  -5  11   1      114.95      111.95      2.93 o
  -4  11   1       28.56       23.75      1.40 o
  -3  11   1        0.04        0.00      0.47 o
  -2  11   1       39.94       46.08      1.47 o
  -1  11   1        1.82        1.78      0.31 o
   0  11   1       40.48       39.39      0.90 o
  -2 -11   2       40.19       39.41      1.49 o
  -1 -11   2       15.39       14.90      0.73 o
   0 -11   2       18.98       19.36      0.65 o
   1 -11   2      131.55      133.80      2.07 o
   2 -11   2        6.80        5.22      0.68 o
   3 -11   2      134.75      146.78      2.76 o
   4 -11   2      158.69      150.33      3.47 o
   5 -11   2        0.41        0.00      0.70 o
   6 -11   2      254.16      252.92      4.86 o
  -4 -10   2        1.80        1.80      0.67 o
  -3 -10   2       63.09       62.24      1.79 o
  -2 -10   2       19.03       20.23      0.93 o
  -1 -10   2       30.17       28.60      1.16 o
   0 -10   2        5.05        4.40      0.53 o
   1 -10   2       47.49       47.98      1.08 o
   2 -10   2        3.91        2.01      0.59 o
   3 -10   2        1.05        0.24      0.45 o
   4 -10   2       99.22       96.09      2.47 o
   5 -10   2       10.02       11.55      1.28 o
   6 -10   2        5.11        4.50      0.60 o
   7 -10   2       80.21       79.83      1.77 o
   8 -10   2       29.02       30.39      1.10 o
  -5  -9   2       31.08       33.83      1.19 o
  -4  -9   2        9.56       10.25      0.90 o
  -3  -9   2       31.32       31.82      1.39 o
  -2  -9   2        2.25        3.26      0.47 o
  -1  -9   2       26.88       27.62      0.73 o
   0  -9   2      159.07      150.99      1.74 o
   1  -9   2       51.54       50.18      0.83 o
   2  -9   2      530.05      537.81      5.18 o
   3  -9   2       31.89       37.18      1.35 o
   4  -9   2      612.43      627.75      7.68 o
   5  -9   2       35.03       34.42      1.09 o
   6  -9   2       11.75       12.76      0.64 o
   7  -9   2       45.04       46.20      1.10 o
   8  -9   2       29.81       28.25      0.90 o
   9  -9   2       93.05       98.10      2.04 o
  -6  -8   2       50.77       57.67      1.47 o
  -5  -8   2       95.55       91.66      1.54 o
  -4  -8   2      103.81      113.17      1.76 o
  -3  -8   2        5.57        5.06      0.44 o
  -2  -8   2       30.50       32.16      0.73 o
  -1  -8   2       72.41       69.66      1.00 o
   0  -8   2       33.44       28.49      0.91 o
   1  -8   2       94.24       94.25      1.15 o
   2  -8   2      296.16      299.83      2.47 o
   3  -8   2       10.81       11.93      0.51 o
   4  -8   2       39.87       40.71      0.90 o
   5  -8   2       27.55       26.45      0.88 o
   6  -8   2        0.01        0.37      0.38 o
   7  -8   2       41.19       44.06      1.18 o
   8  -8   2       17.44       18.23      1.06 o
   9  -8   2        9.45        7.54      0.92 o
  -7  -7   2       14.10       14.67      0.91 o
  -6  -7   2        4.22        3.76      0.70 o
  -5  -7   2        7.08        5.63      0.46 o
  -4  -7   2        0.64        0.40      0.35 o
  -3  -7   2       22.61       24.06      0.67 o
  -2  -7   2      485.73      470.87      3.97 o
  -1  -7   2     1061.41     1029.77      7.88 o
   0  -7   2     1131.61     1106.43      7.78 o
   1  -7   2      150.88      155.09      1.59 o
   2  -7   2      820.89      816.78      5.69 o
   3  -7   2        9.36       12.80      0.47 o
   4  -7   2       70.86       68.03      1.29 o
   5  -7   2       34.13       33.42      1.00 o
   6  -7   2       75.56       73.29      1.44 o
   7  -7   2       81.84       80.56      1.39 o
   8  -7   2        3.81        5.63      0.54 o
   9  -7   2        0.03        0.00      0.51 o
  10  -7   2        0.36        0.11      0.55 o
  -8  -6   2       15.98       17.60      0.92 o
  -7  -6   2        2.11        2.67      0.58 o
  -6  -6   2      199.05      202.45      2.78 o
  -5  -6   2        0.56        0.96      0.41 o
  -4  -6   2      617.68      612.43      5.33 o
  -3  -6   2       21.06       18.12      0.54 o
  -2  -6   2       77.56       69.85      1.43 o
  -1  -6   2       92.61       85.37      1.08 o
   0  -6   2      616.15      601.92      4.66 o
   1  -6   2       16.84       21.44      0.39 o
   2  -6   2      156.08      147.23      1.84 o
   3  -6   2       91.00       93.58      1.34 o
   4  -6   2       15.88       14.79      0.58 o
   5  -6   2       53.14       52.90      1.25 o
   6  -6   2      143.92      149.11      3.16 o
   7  -6   2       78.13       79.93      1.13 o
   8  -6   2       12.57       14.18      0.52 o
   9  -6   2       24.17       22.33      0.76 o
  10  -6   2        0.01        0.00      0.70 o
  -9  -5   2        9.61        9.10      0.83 o
  -8  -5   2       13.16       14.59      0.90 o
  -7  -5   2        0.05        0.00      0.40 o
  -6  -5   2        8.88        9.93      0.65 o
  -5  -5   2       61.56       63.10      1.49 o
  -4  -5   2      408.60      399.01      3.58 o
  -3  -5   2      162.23      160.82      1.68 o
  -2  -5   2      185.50      179.76      2.00 o
  -1  -5   2       18.09       19.38      0.46 o
   0  -5   2      157.91      155.65      1.40 o
   1  -5   2     1064.64     1107.62      8.64 o
   2  -5   2      542.28      574.53      4.98 o
   3  -5   2      257.67      278.98      2.88 o
   4  -5   2      174.20      192.08      2.21 o
   5  -5   2      483.91      478.10      4.40 o
   6  -5   2       36.88       35.72      0.81 o
   7  -5   2      110.73      108.71      1.36 o
   8  -5   2       13.74       12.99      0.46 o
   9  -5   2        8.86        8.36      0.51 o
  10  -5   2       36.86       33.70      1.33 o
  11  -5   2        6.14        6.69      0.98 o
 -10  -4   2        9.55       10.94      0.87 o
  -9  -4   2       43.27       41.78      1.38 o
  -8  -4   2       48.96       49.21      1.41 o
  -7  -4   2        9.35        9.26      0.91 o
  -6  -4   2       38.84       38.63      0.89 o
  -5  -4   2       64.56       59.73      0.89 o
  -4  -4   2      670.86      658.11      5.50 o
  -3  -4   2       55.80       66.43      0.86 o
  -2  -4   2      256.17      236.03      2.69 o
  -1  -4   2       13.22       14.66      0.41 o
   0  -4   2      562.00      568.08      5.82 o
   1  -4   2      220.11      221.64      1.87 o
   2  -4   2      725.78      815.40     10.96 o
   3  -4   2       94.72       75.16      0.82 o
   4  -4   2      232.42      260.29      2.49 o
   5  -4   2      562.54      552.02      4.55 o
   6  -4   2       84.39       86.84      1.20 o
   7  -4   2       76.73       76.30      1.05 o
   8  -4   2       18.14       18.82      0.53 o
   9  -4   2        0.16        0.17      0.27 o
  10  -4   2       68.99       69.79      1.40 o
  11  -4   2        7.74        8.52      2.41 o
 -10  -3   2       12.52       12.39      0.87 o
  -9  -3   2        3.47        2.13      0.47 o
  -8  -3   2       43.42       41.06      1.03 o
  -7  -3   2       99.11       95.11      1.53 o
  -6  -3   2      120.44      117.77      1.61 o
  -5  -3   2       22.68       24.29      0.63 o
  -4  -3   2      231.56      228.51      2.76 o
  -3  -3   2        0.04        0.26      0.23 o
  -2  -3   2      867.85      888.81      7.91 o
  -1  -3   2       18.14       30.98      0.50 o
   0  -3   2      889.42      943.65     10.70 o
   1  -3   2       49.70       64.70      0.71 o
   2  -3   2      729.46      780.46      7.55 o
   3  -3   2      577.12      554.67      4.47 o
   4  -3   2      720.43      749.24      5.99 o
   5  -3   2        2.51        1.31      0.19 o
   6  -3   2      374.25      376.40      3.55 o
   7  -3   2      195.32      199.41      2.13 o
   8  -3   2      266.57      267.18      2.79 o
   9  -3   2        0.11        0.41      0.29 o
  10  -3   2       33.18       35.33      1.22 o
  11  -3   2       66.37       68.94      1.70 o
 -10  -2   2        5.90        6.35      0.58 o
  -9  -2   2       34.57       33.48      0.95 o
  -8  -2   2      172.86      170.82      2.32 o
  -7  -2   2      183.64      187.14      2.38 o
  -6  -2   2     1418.11     1409.19     12.24 o
  -5  -2   2        8.12        9.27      0.38 o
  -4  -2   2       58.00       40.40      0.82 o
  -3  -2   2      660.75      646.63      5.57 o
  -2  -2   2      346.54      391.16      4.01 o
  -1  -2   2     2393.09     2284.16     41.96 o
   1  -2   2     1710.40     1600.88     19.29 o
   2  -2   2      917.05      873.06      7.55 o
   3  -2   2      264.33      261.05      2.85 o
   4  -2   2      625.50      619.26      5.50 o
   5  -2   2      165.76      174.94      1.63 o
   6  -2   2       94.68      100.17      1.22 o
   7  -2   2        4.11        2.90      0.29 o
   8  -2   2        3.88        3.89      0.37 o
   9  -2   2       13.84       16.72      0.66 o
  10  -2   2        8.08        7.69      0.75 o
  11  -2   2       22.78       24.44      0.88 o
 -11  -1   2       20.31       19.86      0.84 o
 -10  -1   2        3.69        3.13      0.53 o
  -9  -1   2       14.24       16.41      0.68 o
  -8  -1   2        0.29        0.00      0.34 o
  -7  -1   2      521.23      528.94      4.92 o
  -6  -1   2       78.29       75.10      1.03 o
  -5  -1   2      620.32      631.63      5.59 o
  -4  -1   2       95.30       98.74      0.98 o
  -3  -1   2      855.92      826.56      8.04 o
  -2  -1   2     1161.53     1143.38     46.98 o
  -1  -1   2     1339.88     1303.74     18.00 o
   0  -1   2     2261.08     2203.60     38.06 o
   1  -1   2      394.11      388.46     11.11 o
   2  -1   2     2852.04     2865.69     28.02 o
   3  -1   2     1510.83     1626.17     12.66 o
   4  -1   2       43.79       37.93      0.52 o
   5  -1   2       19.73       20.03      0.42 o
   6  -1   2       26.10       25.51      0.88 o
   7  -1   2       49.16       47.32      0.93 o
   8  -1   2        1.11        1.44      0.34 o
   9  -1   2      116.95      111.30      2.07 o
  10  -1   2       23.03       23.54      0.86 o
  11  -1   2       34.24       34.08      1.07 o
 -11   0   2        0.15        0.00      0.38 o
 -10   0   2      166.49      166.45      2.34 o
  -9   0   2        8.72        9.00      0.46 o
  -8   0   2      220.36      232.03      3.52 o
  -7   0   2      276.12      277.30      2.78 o
  -6   0   2      257.01      278.95      2.47 o
  -5   0   2      349.45      329.56      2.79 o
  -4   0   2       11.95       16.09      0.30 o
  -3   0   2      539.75      684.21      5.96 o
  -2   0   2      504.66      495.76      5.62 o
  -1   0   2     2199.34     1961.14     39.88 o
   0   0   2     5490.37     4727.83    134.28 o
   1   0   2      936.60      954.68     13.80 o
   2   0   2     1100.99     1328.99     18.37 o
   3   0   2        0.19        2.71      0.25 o
   4   0   2      410.86      455.25      4.63 o
   5   0   2      179.37      183.10      2.15 o
   6   0   2       94.54      110.97      1.55 o
   7   0   2        8.23        5.94      0.42 o
   8   0   2       23.20       26.27      0.80 o
   9   0   2       16.57       18.02      0.73 o
  10   0   2       21.90       25.06      0.91 o
 -11   1   2        7.35        7.88      0.55 o
 -10   1   2        0.35        0.63      0.32 o
  -9   1   2       57.43       57.01      1.39 o
  -8   1   2       98.09       91.19      1.21 o
  -7   1   2       18.50       15.00      0.42 o
  -6   1   2      312.41      319.52      2.74 o
  -5   1   2       31.53       30.24      0.97 o
  -4   1   2       40.40       43.38      1.01 o
  -3   1   2       53.49       61.05      1.17 o
  -2   1   2      749.04      720.11      8.27 o
  -1   1   2      880.01      881.69     12.26 o
   0   1   2        4.77        4.71      0.40 o
   1   1   2     1860.97     1880.43     21.09 o
   2   1   2     2618.69     2800.20     24.41 o
   3   1   2     1875.28     2017.21     19.48 o
   4   1   2      845.57      908.25     13.11 o
   5   1   2      852.38      863.02      8.58 o
   6   1   2        1.26        1.92      0.33 o
   7   1   2      111.05      104.62      1.61 o
   8   1   2      179.78      171.38      2.37 o
   9   1   2       13.19       13.84      0.70 o
  10   1   2       86.94       80.72      1.62 o
 -11   2   2       83.04       84.97      1.82 o
 -10   2   2       24.80       26.00      1.40 o
  -9   2   2        6.13        6.25      0.35 o
  -8   2   2        0.09        0.01      0.20 o
  -7   2   2       47.78       47.96      1.16 o
  -6   2   2       24.91       21.95      0.94 o
  -5   2   2      332.46      356.37      4.28 o
  -4   2   2      463.92      537.72      6.08 o
  -3   2   2       38.91       44.23      0.55 o
  -2   2   2        5.38        1.53      0.15 o
  -1   2   2     1300.91     1314.85     12.80 o
   0   2   2      163.88      183.70      2.03 o
   1   2   2      101.66       78.28      1.20 o
   2   2   2      685.13      812.92      6.57 o
   4   2   2       68.22       68.70      0.86 o
   5   2   2        2.08        2.25      0.44 o
   6   2   2       80.44       88.76      2.15 o
   7   2   2       59.55       55.06      1.14 o
   8   2   2        6.08        4.41      0.49 o
   9   2   2      134.87      131.03      2.12 o
  10   2   2        0.29        0.00      0.52 o
 -11   3   2       28.85       24.76      1.15 o
 -10   3   2      108.68      110.69      2.74 o
  -9   3   2      109.10      107.08      2.57 o
  -8   3   2      740.99      766.87      9.02 o
  -7   3   2      104.37      103.66      2.22 o
  -6   3   2      340.47      360.59      4.48 o
  -5   3   2       43.58       45.15      0.97 o
  -4   3   2      270.51      272.22      4.37 o
  -3   3   2      438.91      438.64      3.94 o
  -2   3   2     1035.62     1089.28     11.50 o
  -1   3   2      301.05      340.38      2.82 o
   0   3   2      465.06      523.38      4.78 o
   1   3   2      578.71      659.88      5.99 o
   2   3   2       72.71       78.93      0.87 o
   3   3   2       11.39        9.23      0.36 o
   4   3   2       79.69       59.99      0.80 o
   5   3   2       28.83       22.17      0.60 o
   6   3   2      445.34      412.94      6.68 o
   7   3   2       10.18       12.56      0.76 o
   8   3   2        1.75        1.52      0.54 o
   9   3   2       31.43       29.71      1.22 o
 -11   4   2       27.89       29.94      1.41 o
 -10   4   2       73.37       70.34      1.77 o
  -9   4   2        3.02        2.45      0.54 o
  -8   4   2        3.93        3.41      0.63 o
  -7   4   2       64.45       64.13      1.39 o
  -6   4   2       57.45       60.43      0.79 o
  -5   4   2      161.02      174.20      1.62 o
  -4   4   2       51.88       44.97      0.65 o
  -3   4   2      525.94      516.85      5.11 o
  -1   4   2       46.90       41.52      0.52 o
   0   4   2      181.78      229.73      1.96 o
   1   4   2       86.46      104.39      1.19 o
   2   4   2        3.24        2.61      0.23 o
   3   4   2        0.72        0.54      0.22 o
   4   4   2       50.69       63.92      1.14 o
   5   4   2      394.78      364.73      4.19 o
   6   4   2        6.98        6.52      0.78 o
   7   4   2      109.24      104.35      2.64 o
   8   4   2       19.04       15.78      0.96 o
   9   4   2        1.45        1.03      0.62 o
 -11   5   2        0.14        0.00      0.55 o
 -10   5   2       68.52       71.24      2.26 o
  -9   5   2       54.70       51.18      1.43 o
  -8   5   2       73.29       78.69      3.45 o
  -7   5   2      115.13      115.61      1.49 o
  -6   5   2      249.12      247.24      2.50 o
  -5   5   2      198.96      201.74      2.33 o
  -4   5   2      579.95      627.03      7.25 o
  -3   5   2       24.44       22.12      0.60 o
  -2   5   2     1450.61     1518.36     11.97 o
  -1   5   2       43.74       39.93      0.53 o
   0   5   2      235.06      249.84      2.01 o
   1   5   2      227.09      236.92      2.31 o
   2   5   2       67.53       50.17      0.84 o
   3   5   2       93.71      106.96      1.23 o
   4   5   2      122.68      107.56      1.54 o
   5   5   2        4.74        6.17      0.54 o
   6   5   2        9.66        9.91      0.76 o
   7   5   2        0.12        0.00      0.65 o
   8   5   2       54.47       56.38      1.69 o
 -11   6   2        6.20        5.38      1.13 o
 -10   6   2       94.28       93.20      2.75 o
  -9   6   2        6.03        4.31      0.64 o
  -8   6   2      222.69      212.03      2.35 o
  -7   6   2      164.38      172.66      1.96 o
  -6   6   2      163.69      156.95      1.80 o
  -5   6   2        9.29        7.70      0.45 o
  -4   6   2       55.76       36.80      0.87 o
  -3   6   2       59.93       69.08      1.07 o
  -2   6   2      614.88      568.48      4.90 o
  -1   6   2       58.96       61.42      0.73 o
   0   6   2        9.15       11.88      0.36 o
   1   6   2        1.99        1.30      0.25 o
   2   6   2      130.29      109.63      1.42 o
   3   6   2      433.31      417.03      3.92 o
   4   6   2      116.69      107.83      1.49 o
   5   6   2        3.99        3.55      0.56 o
   6   6   2       10.96        9.91      0.82 o
   7   6   2       56.26       58.71      2.17 o
 -10   7   2        8.04        6.36      0.79 o
  -9   7   2        2.82        2.91      0.43 o
  -8   7   2       19.93       20.60      0.63 o
  -7   7   2       46.89       38.68      0.88 o
  -6   7   2      179.80      187.66      2.35 o
  -5   7   2       58.55       45.85      1.08 o
  -4   7   2        4.25        6.53      0.56 o
  -3   7   2      207.99      212.11      2.96 o
  -2   7   2      112.82       97.39      1.18 o
  -1   7   2      369.93      363.00      3.27 o
   0   7   2        0.16        0.00      0.22 o
   1   7   2       17.01       19.79      0.62 o
   2   7   2       97.00      100.65      1.42 o
   3   7   2      124.66      116.68      1.61 o
   4   7   2      151.29      147.54      2.59 o
   5   7   2       59.46       57.85      1.44 o
   6   7   2       70.23       67.78      1.62 o
 -10   8   2       67.45       63.98      2.19 o
  -9   8   2       29.58       30.63      1.08 o
  -8   8   2       13.12       15.23      0.65 o
  -7   8   2      205.26      215.20      3.19 o
  -6   8   2       17.70       17.73      0.68 o
  -5   8   2      119.82      116.80      3.15 o
  -4   8   2       14.71       16.30      0.63 o
  -3   8   2       69.18       59.85      1.58 o
  -2   8   2       70.84       67.06      0.94 o
  -1   8   2       79.42       75.15      1.05 o
   0   8   2       69.29       63.55      1.15 o
   1   8   2        8.40        6.69      0.52 o
   2   8   2      128.91      127.56      1.89 o
   3   8   2       77.88       76.12      1.59 o
   4   8   2       88.05       89.50      2.31 o
   5   8   2        7.98        6.37      0.72 o
  -9   9   2        0.79        0.59      0.43 o
  -8   9   2        0.01        0.00      0.57 o
  -7   9   2        0.33        0.15      0.45 o
  -6   9   2       84.67       91.33      1.88 o
  -5   9   2       47.51       43.85      1.54 o
  -4   9   2      225.71      233.11      3.28 o
  -3   9   2        0.27        0.70      0.45 o
  -2   9   2       21.04       21.99      0.92 o
  -1   9   2       19.17       18.27      0.69 o
   0   9   2       53.10       55.57      1.14 o
   1   9   2       77.50       79.62      1.96 o
   2   9   2        7.37        6.63      0.66 o
   3   9   2       30.67       32.40      1.05 o
  -7  10   2      175.33      179.53      3.03 o
  -6  10   2       34.91       34.73      1.95 o
  -5  10   2        2.81        3.06      0.79 o
  -4  10   2        4.87        4.26      1.37 o
  -3  10   2        1.29        1.82      0.62 o
  -2  10   2        8.98       11.11      0.83 o
  -1  10   2       22.45       26.44      0.90 o
   0  10   2        0.51        0.51      0.34 o
   1  10   2        6.55        7.18      0.71 o
   2  10   2        0.02        0.00      0.63 o
  -5  11   2      101.15      106.97      2.90 o
  -4  11   2        6.79        6.47      0.99 o
  -3  11   2      101.43      102.84      2.12 o
  -2  11   2        5.79        5.19      0.71 o
  -2 -11   3        5.84        5.16      0.89 o
  -1 -11   3       38.64       37.10      1.06 o
   0 -11   3       12.69       12.05      0.54 o
   1 -11   3        1.25        1.06      0.31 o
   2 -11   3       69.90       71.63      1.75 o
   3 -11   3       40.09       43.18      1.55 o
   4 -11   3      203.37      196.60      4.15 o
   5 -11   3      132.54      141.46      3.30 o
   6 -11   3       19.06       19.46      1.26 o
  -4 -10   3        8.09        9.32      0.91 o
  -3 -10   3        0.40        0.06      0.51 o
  -2 -10   3       45.94       44.42      1.27 o
  -1 -10   3       25.93       24.75      0.87 o
   0 -10   3      106.69      102.75      1.40 o
   1 -10   3       28.84       27.40      0.69 o
   2 -10   3        0.51        0.26      0.49 o
   3 -10   3       17.26       18.01      0.83 o
   4 -10   3       39.76       37.61      1.52 o
   5 -10   3       22.28       19.88      1.13 o
   6 -10   3        0.01        0.00      0.46 o
   7 -10   3        7.03        8.17      0.89 o
   8 -10   3        1.40        1.50      0.51 o
  -5  -9   3        2.41        1.76      0.57 o
  -4  -9   3        0.03        0.00      0.46 o
  -3  -9   3       15.08       14.04      0.69 o
  -2  -9   3        9.85        8.71      0.57 o
  -1  -9   3       86.25       79.72      1.59 o
   0  -9   3       27.85       29.41      0.63 o
   1  -9   3       58.58       62.23      0.93 o
   2  -9   3      301.32      306.60      3.73 o
   3  -9   3        0.10        0.00      0.40 o
   4  -9   3       24.59       25.41      1.78 o
   5  -9   3        1.58        1.33      0.40 o
   6  -9   3      324.91      319.49      4.29 o
   7  -9   3       52.56       54.50      1.39 o
   8  -9   3      115.25      119.01      2.22 o
   9  -9   3        6.22        6.26      0.66 o
  -7  -8   3        3.47        3.13      0.82 o
  -6  -8   3       32.38       30.98      1.05 o
  -5  -8   3       52.25       56.81      1.66 o
  -4  -8   3      194.57      191.12      2.67 o
  -3  -8   3      124.10      122.96      1.63 o
  -2  -8   3        0.01        0.00      0.29 o
  -1  -8   3       36.62       36.85      0.66 o
   0  -8   3      313.88      307.74      2.68 o
   1  -8   3       39.83       43.98      0.75 o
   2  -8   3      125.22      142.15      1.44 o
   3  -8   3       46.38       44.15      0.79 o
   4  -8   3       56.22       60.02      1.51 o
   5  -8   3       24.08       21.71      0.82 o
   6  -8   3        7.01        7.60      0.84 o
   7  -8   3       35.72       36.32      1.80 o
   8  -8   3        0.84        1.05      0.46 o
   9  -8   3       10.95       12.36      1.08 o
  -8  -7   3        0.19        0.00      0.50 o
  -7  -7   3       12.26       11.57      0.84 o
  -6  -7   3       51.85       52.41      1.07 o
  -5  -7   3       22.99       21.89      0.72 o
  -4  -7   3        0.11        0.00      0.35 o
  -3  -7   3       42.85       40.66      0.94 o
  -2  -7   3       57.71       58.55      1.14 o
  -1  -7   3      122.43      108.35      1.34 o
   0  -7   3       89.06       85.46      1.41 o
   1  -7   3      256.33      228.23      1.83 o
   2  -7   3      690.66      690.76      5.14 o
   3  -7   3        5.45        6.43      0.48 o
   4  -7   3      617.04      631.42      7.30 o
   5  -7   3       24.31       20.58      1.00 o
   6  -7   3       83.67       92.12      1.66 o
   7  -7   3       57.53       58.89      1.18 o
   8  -7   3        7.89        7.51      0.53 o
   9  -7   3       38.42       40.26      1.38 o
  10  -7   3       13.10       12.69      0.93 o
  -8  -6   3        9.90       10.66      0.77 o
  -7  -6   3      108.46      105.23      3.16 o
  -6  -6   3      119.39      115.29      2.18 o
  -5  -6   3      237.97      225.08      2.81 o
  -4  -6   3      263.93      257.37      2.55 o
  -3  -6   3      173.55      169.61      2.03 o
  -2  -6   3     2000.11     1891.53     16.73 o
  -1  -6   3      337.08      343.16      2.88 o
   0  -6   3     1335.88     1326.91      9.09 o
   1  -6   3       28.42       24.64      0.42 o
   2  -6   3       12.17        9.85      0.51 o
   3  -6   3        1.74        2.55      0.26 o
   4  -6   3      153.35      155.35      2.21 o
   5  -6   3      275.95      263.37      3.00 o
   6  -6   3      147.91      148.49      1.83 o
   7  -6   3       96.77       95.00      1.31 o
   8  -6   3        0.05        0.06      0.27 o
   9  -6   3        0.33        0.00      0.36 o
  10  -6   3        0.40        0.43      0.62 o
  -9  -5   3        3.19        3.21      0.67 o
  -8  -5   3       77.01       77.11      1.48 o
  -7  -5   3       35.03       31.89      1.07 o
  -6  -5   3        7.53        8.54      0.83 o
  -5  -5   3       57.15       51.44      1.20 o
  -4  -5   3      186.69      178.00      1.83 o
  -3  -5   3       10.81       11.15      0.39 o
  -2  -5   3       46.51       47.19      0.82 o
  -1  -5   3      288.58      262.98      2.43 o
   0  -5   3      343.60      397.76      3.32 o
   1  -5   3        0.07        0.09      0.14 o
   2  -5   3     1129.67     1284.60     12.06 o
   3  -5   3      809.63      810.43      9.00 o
   4  -5   3       12.74        8.33      0.32 o
   5  -5   3       47.36       49.11      0.80 o
   6  -5   3       67.11       65.89      0.97 o
   7  -5   3        5.63        5.08      0.35 o
   8  -5   3      102.96       99.70      1.37 o
   9  -5   3       56.54       56.20      1.01 o
  10  -5   3       15.82       15.68      1.08 o
 -10  -4   3       45.99       46.82      1.51 o
  -9  -4   3       17.73       17.74      0.96 o
  -8  -4   3        6.66        6.81      0.55 o
  -7  -4   3        7.33        7.43      0.48 o
  -6  -4   3     1118.93     1097.37     10.91 o
  -5  -4   3      226.56      218.66      2.54 o
  -4  -4   3     1744.61     1688.35     13.77 o
  -3  -4   3      127.70      136.04      1.40 o
  -2  -4   3        0.37        0.91      0.49 o
   0  -4   3       82.64       87.91      1.14 o
   1  -4   3      373.60      361.59      3.35 o
   2  -4   3      770.40      799.70      7.78 o
   3  -4   3      106.37      106.96      1.14 o
   4  -4   3     1381.58     1384.26     10.90 o
   5  -4   3       47.72       51.97      0.86 o
   6  -4   3      530.83      540.59      4.97 o
   7  -4   3       13.16       12.39      0.46 o
   8  -4   3        7.81        8.05      0.41 o
   9  -4   3        0.99        0.83      0.63 o
  10  -4   3        1.36        0.96      0.39 o
 -10  -3   3       24.91       23.49      0.92 o
  -9  -3   3        1.63        0.89      0.49 o
  -8  -3   3        5.97        5.20      0.49 o
  -7  -3   3      171.68      158.55      2.13 o
  -6  -3   3      211.59      208.67      2.62 o
  -5  -3   3      294.46      288.14      3.17 o
  -4  -3   3      524.68      557.68      4.25 o
  -3  -3   3      229.76      218.40      1.98 o
  -2  -3   3     2479.99     2520.68     24.58 o
  -1  -3   3      270.91      252.57      3.13 o
   0  -3   3      159.70      208.65      3.09 o
   1  -3   3     1916.65     1960.61     15.37 o
   2  -3   3        4.98        9.76      0.45 o
   3  -3   3      100.79       93.90      1.04 o
   4  -3   3       93.48       79.78      0.95 o
   5  -3   3      111.25      104.85      1.12 o
   6  -3   3        0.15        1.02      0.25 o
   7  -3   3       42.87       41.96      0.78 o
   8  -3   3      120.82      123.27      2.21 o
   9  -3   3      172.75      161.99      2.21 o
  10  -3   3       88.30       85.62      1.53 o
  11  -3   3       79.91       75.70      1.49 o
 -11  -2   3        9.48        8.43      0.66 o
 -10  -2   3       42.66       44.47      1.15 o
  -9  -2   3       18.35       16.91      0.83 o
  -8  -2   3      282.04      282.83      3.38 o
  -7  -2   3      138.31      137.34      1.89 o
  -6  -2   3      327.66      330.18      2.88 o
  -5  -2   3     1044.00     1041.75      8.99 o
  -4  -2   3      284.71      316.60      2.63 o
  -3  -2   3      181.51      224.19      1.77 o
  -2  -2   3     1418.40     1412.13     12.31 o
  -1  -2   3      188.17      253.91      3.06 o
   0  -2   3     5407.18     4932.29     48.05 o
   1  -2   3      549.08      592.73      7.73 o
   2  -2   3        3.43        0.49      0.15 o
   3  -2   3      597.98      582.24      7.52 o
   4  -2   3        9.18       13.53      0.33 o
   5  -2   3      999.27     1025.24      8.19 o
   6  -2   3        1.35        1.47      0.27 o
   7  -2   3       24.79       24.99      0.69 o
   8  -2   3        6.19        4.29      0.41 o
   9  -2   3        2.95        2.76      0.41 o
  10  -2   3       36.99       40.67      1.71 o
 -11  -1   3       20.89       22.02      0.86 o
 -10  -1   3       16.81       16.30      0.97 o
  -9  -1   3      125.23      117.93      1.97 o
  -8  -1   3      260.15      258.18      2.74 o
  -7  -1   3      329.68      324.25      3.21 o
  -6  -1   3      735.22      733.58      6.52 o
  -5  -1   3       13.27        9.90      0.34 o
  -4  -1   3      237.17      216.64      1.88 o
  -3  -1   3      522.43      560.01      4.13 o
  -2  -1   3        1.37        0.99      0.20 o
  -1  -1   3     1660.54     1630.12     25.34 o
   0  -1   3      225.63      229.92      2.79 o
   1  -1   3       98.02       91.13      1.25 o
   2  -1   3      880.23     1013.29     16.09 o
   3  -1   3        2.79        1.29      0.31 o
   4  -1   3     2645.84     2900.17     27.64 o
   5  -1   3       19.21       16.46      1.03 o
   6  -1   3       90.41      101.95      1.71 o
   7  -1   3      175.79      174.29      2.24 o
   8  -1   3      120.09      119.46      1.79 o
   9  -1   3        1.52        1.87      0.42 o
  10  -1   3      133.99      130.57      2.10 o
 -11   0   3       12.10       12.76      0.66 o
 -10   0   3       82.50       79.78      1.30 o
  -9   0   3        0.41        0.58      0.29 o
  -8   0   3        9.22        9.97      0.61 o
  -7   0   3       15.32       14.34      0.63 o
  -6   0   3      505.97      558.54      4.61 o
  -5   0   3      350.49      392.67      3.28 o
  -4   0   3      649.57      721.45      5.74 o
  -3   0   3      104.90      109.72      1.39 o
  -2   0   3     1469.63     1340.96     10.73 o
  -1   0   3     3714.52     3470.59     57.59 o
   0   0   3      252.34      311.24      3.21 o
   1   0   3     6177.57     5647.54    146.38 o
   2   0   3      361.38      383.69      8.19 o
   3   0   3     1119.92     1169.36     13.20 o
   4   0   3        8.36       10.00      0.38 o
   5   0   3       87.03       95.81      1.36 o
   6   0   3       66.16       66.26      1.14 o
   7   0   3        1.19        1.19      0.34 o
   8   0   3       69.09       70.31      2.45 o
   9   0   3      139.52      144.36      2.18 o
  10   0   3       15.11       15.96      0.78 o
 -11   1   3       16.64       18.18      0.66 o
 -10   1   3      126.99      131.01      2.62 o
  -9   1   3        0.05        0.00      0.30 o
  -8   1   3      529.66      535.10      4.98 o
  -7   1   3       80.90       73.93      0.98 o
  -6   1   3        4.43        5.36      0.20 o
  -5   1   3      135.53      158.91      1.44 o
  -4   1   3        0.43        0.81      0.26 o
  -3   1   3       16.80       13.84      0.32 o
  -2   1   3      136.02      164.07      2.53 o
  -1   1   3       48.95       46.61      0.77 o
   0   1   3      253.44      293.16      3.57 o
   1   1   3        0.03        1.42      0.42 o
   2   1   3       84.14       84.63      1.43 o
   3   1   3     1163.79     1280.52     11.17 o
   4   1   3       47.98       54.92      0.81 o
   5   1   3      198.21      231.82      2.70 o
   6   1   3      251.75      243.36      2.90 o
   7   1   3       87.27       93.61      1.54 o
   8   1   3       58.36       52.72      1.17 o
   9   1   3        0.08        0.00      0.41 o
  10   1   3        8.04        9.53      1.08 o
 -11   2   3        2.46        2.27      0.45 o
 -10   2   3        0.02        0.12      0.34 o
  -9   2   3       99.80       96.83      1.27 o
  -8   2   3      101.10      110.28      1.35 o
  -7   2   3       67.33       66.22      0.89 o
  -6   2   3      109.85      113.61      1.80 o
  -5   2   3      219.82      226.13      2.91 o
  -4   2   3      127.55      137.81      1.36 o
  -3   2   3       39.01       38.95      0.52 o
  -2   2   3      116.82      105.46      1.08 o
  -1   2   3     3234.15     3205.55     46.76 o
   0   2   3       47.75       39.39      0.66 o
   1   2   3        2.14        3.02      0.22 o
   2   2   3        5.28        6.88      0.28 o
   3   2   3       23.47       24.21      0.45 o
   4   2   3      258.86      280.91      2.56 o
   5   2   3      165.26      150.21      2.26 o
   6   2   3       61.18       55.73      1.10 o
   7   2   3       99.69       98.80      1.63 o
   8   2   3       99.35       95.10      2.08 o
   9   2   3        8.56        7.45      0.74 o
 -11   3   3       11.13       10.88      0.86 o
 -10   3   3      105.49      105.11      2.18 o
  -9   3   3        1.11        0.99      0.51 o
  -8   3   3      174.67      171.43      2.70 o
  -7   3   3        2.26        1.51      0.41 o
  -6   3   3       12.30        9.68      0.55 o
  -5   3   3        0.09        0.81      0.46 o
  -4   3   3        1.45        4.96      0.23 o
  -3   3   3      194.09      195.00      1.86 o
  -2   3   3      134.13      124.73      1.25 o
  -1   3   3       27.02       18.57      0.36 o
   0   3   3       11.08        7.81      0.28 o
   1   3   3      266.80      264.85      3.56 o
   2   3   3       61.85       64.14      0.86 o
   3   3   3      448.27      498.16      4.75 o
   4   3   3      201.67      178.11      1.68 o
   5   3   3       55.61       68.66      2.68 o
   6   3   3       22.89       16.37      0.99 o
   7   3   3        0.18        0.11      0.46 o
   8   3   3       76.19       75.70      1.83 o
   9   3   3        6.08        5.60      0.74 o
 -11   4   3       20.68       24.36      1.16 o
 -10   4   3       76.82       75.34      1.84 o
  -9   4   3       16.19       17.50      0.90 o
  -8   4   3      353.68      341.08      4.56 o
  -7   4   3      196.18      200.35      2.08 o
  -6   4   3      641.11      635.12      5.70 o
  -5   4   3       21.47       22.10      0.45 o
  -4   4   3       42.29       42.60      0.65 o
  -3   4   3      322.30      321.92      3.32 o
  -2   4   3      781.26      839.11      6.68 o
  -1   4   3     1173.06     1220.07      8.96 o
   0   4   3      217.31      265.05      2.07 o
   1   4   3       44.42       49.14      0.76 o
   3   4   3      250.79      221.39      2.24 o
   4   4   3      351.84      316.77      3.31 o
   5   4   3      113.40      103.43      2.00 o
   6   4   3       62.35       59.92      1.90 o
   7   4   3      109.61      109.30      2.48 o
   8   4   3       16.70       17.36      1.00 o
 -11   5   3       34.77       33.99      1.34 o
 -10   5   3       48.74       45.33      1.44 o
  -9   5   3       33.06       34.62      1.23 o
  -8   5   3       55.38       54.32      1.04 o
  -7   5   3        0.03        0.00      0.22 o
  -6   5   3      150.49      148.38      1.68 o
  -5   5   3       14.02       12.43      0.47 o
  -4   5   3      226.50      221.50      4.12 o
  -3   5   3      576.29      536.58      5.41 o
  -2   5   3      198.20      194.62      1.77 o
  -1   5   3      229.51      215.51      1.76 o
   0   5   3       76.13       80.72      0.88 o
   1   5   3        0.05        0.00      0.21 o
   2   5   3      140.32      154.64      1.74 o
   3   5   3      160.86      141.38      1.52 o
   4   5   3      131.17      137.36      1.85 o
   5   5   3        1.09        1.11      0.43 o
   6   5   3       96.66       95.99      2.60 o
   7   5   3        6.17        7.57      0.98 o
 -11   6   3        1.63        1.73      1.05 o
 -10   6   3       65.82       61.74      1.72 o
  -9   6   3        0.21        0.60      0.33 o
  -8   6   3       97.57       93.75      1.30 o
  -7   6   3       60.81       63.53      1.01 o
  -6   6   3        5.48        5.68      0.39 o
  -5   6   3      313.15      335.68      4.22 o
  -4   6   3       19.31       16.09      0.45 o
  -3   6   3      438.45      443.57      5.45 o
  -2   6   3      428.34      382.09      3.29 o
  -1   6   3      118.80      114.05      1.46 o
   0   6   3      445.70      403.84      3.13 o
   1   6   3      100.98       85.17      1.44 o
   2   6   3      210.92      186.84      2.08 o
   3   6   3       21.83       27.83      0.75 o
   4   6   3       51.94       47.94      1.22 o
   5   6   3      284.41      284.74      3.72 o
   6   6   3        4.40        6.59      1.31 o
   7   6   3       93.80       92.00      2.78 o
 -10   7   3        1.18        1.30      0.63 o
  -9   7   3       86.82       83.26      1.54 o
  -8   7   3        1.70        1.00      0.35 o
  -7   7   3       13.97       14.45      0.76 o
  -6   7   3        3.56        3.64      0.38 o
  -5   7   3      154.28      130.94      2.07 o
  -4   7   3      193.74      202.97      2.78 o
  -3   7   3       61.57       46.99      1.12 o
  -2   7   3       11.82       16.42      1.05 o
  -1   7   3       11.53       11.27      0.69 o
   0   7   3        4.67        8.16      0.42 o
   1   7   3      320.34      298.09      3.20 o
   2   7   3        1.69        2.74      0.40 o
   3   7   3       23.43       20.48      0.77 o
   4   7   3       16.18       16.90      0.77 o
   5   7   3       52.75       54.21      1.44 o
   6   7   3        0.52        1.12      0.66 o
  -9   8   3       46.85       44.20      2.00 o
  -8   8   3       51.06       53.10      1.15 o
  -7   8   3       38.99       41.16      1.02 o
  -6   8   3       50.94       58.51      1.38 o
  -5   8   3       41.24       44.99      2.27 o
  -4   8   3       32.50       33.13      1.44 o
  -3   8   3       11.77       10.04      0.63 o
  -2   8   3       56.87       50.51      0.81 o
  -1   8   3        2.73        2.92      0.32 o
   0   8   3        0.23        1.04      0.35 o
   1   8   3       31.50       33.48      1.06 o
   2   8   3       16.78       18.42      0.77 o
   3   8   3      136.39      129.79      3.80 o
   4   8   3      192.22      193.85      2.94 o
  -8   9   3       32.04       38.49      1.23 o
  -7   9   3        8.58        9.44      0.81 o
  -6   9   3        0.81        0.85      0.50 o
  -5   9   3       42.82       44.10      1.62 o
  -4   9   3       65.46       73.87      1.48 o
  -3   9   3      210.10      202.86      5.35 o
  -2   9   3       19.18       18.90      0.58 o
  -1   9   3       62.90       57.97      0.96 o
   0   9   3       11.73       14.15      0.64 o
   1   9   3        0.22        0.00      0.45 o
   2   9   3       18.17       16.24      1.01 o
   3   9   3       27.51       30.50      1.35 o
  -7  10   3      130.34      138.14      2.80 o
  -6  10   3        8.63       11.31      1.23 o
  -5  10   3       99.28      104.80      2.20 o
  -4  10   3        3.84        4.86      0.88 o
  -3  10   3       50.30       56.11      1.48 o
  -2  10   3        0.91        0.71      0.55 o
  -1  10   3        0.13        0.18      0.30 o
   0  10   3       18.37       20.53      0.89 o
   1  10   3        0.26        0.00      0.52 o
   2 -12   4       22.59       24.98      1.14 o
   3 -12   4       26.70       28.94      1.10 o
  -2 -11   4       41.52       44.52      2.12 o
  -1 -11   4       51.02       49.36      1.26 o
   0 -11   4        0.04        0.00      0.32 o
   1 -11   4      132.60      131.42      1.56 o
   2 -11   4       12.17       12.73      0.85 o
   3 -11   4       52.05       53.64      1.41 o
   4 -11   4        5.70        5.19      0.94 o
   5 -11   4        4.49        6.01      0.89 o
   6 -11   4       91.80       90.74      2.84 o
  -4 -10   4       25.28       22.93      1.18 o
  -3 -10   4       27.47       27.19      1.04 o
  -2 -10   4       27.80       26.06      1.01 o
  -1 -10   4        4.64        2.46      0.44 o
   0 -10   4        3.42        0.92      0.34 o
   1 -10   4       58.30       61.55      1.03 o
   2 -10   4      190.20      189.80      3.04 o
   3 -10   4        2.72        3.86      0.53 o
   4 -10   4       48.35       54.43      1.80 o
   5 -10   4        8.49        9.28      0.90 o
   6 -10   4       63.60       65.18      1.35 o
   7 -10   4       49.33       45.21      1.34 o
  -6  -9   4       25.73       26.44      0.90 o
  -5  -9   4        1.02        0.44      0.54 o
  -4  -9   4        4.10        3.52      0.67 o
  -3  -9   4        6.51        6.08      0.56 o
  -2  -9   4        7.79        6.34      0.51 o
  -1  -9   4       15.11       14.86      0.61 o
   0  -9   4        1.30        1.17      0.28 o
   1  -9   4       11.09        7.52      0.37 o
   2  -9   4        4.33        6.00      0.59 o
   3  -9   4        5.13        4.47      0.49 o
   4  -9   4      134.69      134.36      2.16 o
   5  -9   4        2.30        2.65      0.48 o
   6  -9   4       41.04       40.83      1.21 o
   7  -9   4        7.37        7.27      0.68 o
   8  -9   4        0.30        0.16      0.48 o
  -7  -8   4       36.12       35.24      1.36 o
  -6  -8   4        9.41       10.24      0.59 o
  -5  -8   4       68.92       64.83      1.56 o
  -4  -8   4        1.26        0.90      0.46 o
  -3  -8   4        0.56        0.88      0.38 o
  -2  -8   4      222.89      208.19      2.50 o
  -1  -8   4        0.81        0.19      0.27 o
   0  -8   4      599.21      597.14      5.64 o
   1  -8   4       12.76       11.34      0.37 o
   2  -8   4        8.33        9.85      0.30 o
   3  -8   4        0.38        0.30      0.26 o
   4  -8   4       19.53       20.06      0.77 o
   5  -8   4       45.14       44.89      1.14 o
   6  -8   4       38.06       34.43      1.04 o
   7  -8   4       65.88       69.71      1.54 o
   8  -8   4       18.01       18.75      0.88 o
   9  -8   4       17.70       17.43      1.01 o
  -8  -7   4        0.25        0.30      0.56 o
  -7  -7   4       23.73       22.37      1.06 o
  -6  -7   4       45.30       46.52      1.09 o
  -5  -7   4       29.43       28.18      0.86 o
  -4  -7   4       18.13       15.36      0.58 o
  -3  -7   4        3.43        2.64      0.38 o
  -2  -7   4        0.20        0.00      0.30 o
  -1  -7   4      372.01      367.27      3.38 o
   0  -7   4        0.29        0.00      0.20 o
   1  -7   4       74.36       62.10      0.80 o
   2  -7   4        0.19        1.42      0.42 o
   3  -7   4       45.40       42.92      0.90 o
   4  -7   4      148.19      130.16      2.01 o
   5  -7   4        0.39        0.00      0.33 o
   6  -7   4       37.19       33.99      1.00 o
   7  -7   4        1.07        1.46      0.59 o
   8  -7   4       16.68       19.30      0.76 o
   9  -7   4       89.89       92.87      1.43 o
  10  -7   4        2.31        1.93      0.81 o
  -9  -6   4        0.30        0.11      0.59 o
  -8  -6   4        0.02        0.00      0.48 o
  -7  -6   4       71.18       73.70      3.07 o
  -6  -6   4      114.22      104.11      1.71 o
  -5  -6   4        7.45        8.97      0.51 o
  -4  -6   4      892.65      861.56      7.23 o
  -3  -6   4        9.72       10.10      0.51 o
  -2  -6   4       82.76       76.31      1.17 o
  -1  -6   4      461.08      469.31      4.53 o
   0  -6   4      413.25      407.67      3.87 o
   1  -6   4      788.55      779.48      5.41 o
   2  -6   4     1309.54     1321.55     12.37 o
   3  -6   4       99.63       99.92      1.50 o
   4  -6   4      752.06      747.46      8.49 o
   5  -6   4       45.49       50.98      0.87 o
   6  -6   4      238.71      238.07      2.54 o
   7  -6   4       30.28       30.64      1.00 o
   8  -6   4        7.22        7.58      0.45 o
   9  -6   4       11.43       12.05      0.55 o
  10  -6   4       53.88       47.64      1.36 o
  -9  -5   4        2.25        2.30      0.61 o
  -8  -5   4       25.54       23.02      0.84 o
  -7  -5   4       37.47       36.73      1.11 o
  -6  -5   4       11.15       10.63      0.65 o
  -5  -5   4      130.86      128.68      2.12 o
  -4  -5   4       24.91       25.90      0.57 o
  -3  -5   4      435.70      414.25      3.65 o
  -2  -5   4      731.40      747.04      6.86 o
  -1  -5   4      330.77      321.87      3.57 o
   0  -5   4      128.02      111.97      1.37 o
   1  -5   4      891.42      902.80      8.50 o
   2  -5   4        3.58        5.14      0.21 o
   3  -5   4       19.77       20.20      0.63 o
   4  -5   4      139.96      131.82      1.51 o
   5  -5   4      519.12      505.70      4.68 o
   6  -5   4       40.69       39.90      0.76 o
   7  -5   4       87.85       89.90      1.33 o
   8  -5   4       61.72       62.61      1.06 o
   9  -5   4       17.03       17.01      0.79 o
  10  -5   4       78.02       74.47      1.81 o
 -10  -4   4        0.60        0.63      0.58 o
  -9  -4   4      263.69      258.90      4.00 o
  -8  -4   4       52.09       51.02      1.08 o
  -7  -4   4       94.34       96.21      1.75 o
  -6  -4   4      526.52      485.87      7.39 o
  -5  -4   4      359.69      356.04      3.84 o
  -4  -4   4        1.58        4.06      0.25 o
  -3  -4   4      141.39      137.29      1.54 o
  -2  -4   4      475.35      493.12      4.61 o
  -1  -4   4      419.14      461.24      4.77 o
   0  -4   4     2671.86     2872.97     32.08 o
   1  -4   4       80.87      111.09      1.08 o
   2  -4   4      416.19      438.99      3.85 o
   3  -4   4      105.53       91.98      1.21 o
   4  -4   4       39.32       36.13      0.70 o
   5  -4   4      941.84      956.41      8.40 o
   6  -4   4       27.36       30.03      0.66 o
   7  -4   4       22.03       20.97      0.81 o
   8  -4   4        6.40        6.72      0.45 o
   9  -4   4        2.95        2.08      0.40 o
  10  -4   4       95.98       96.35      1.66 o
 -10  -3   4       58.79       59.28      1.62 o
  -9  -3   4        0.20        0.33      0.41 o
  -8  -3   4       92.82       88.86      2.15 o
  -7  -3   4       96.74       96.76      1.44 o
  -6  -3   4      682.23      688.39     11.95 o
  -5  -3   4       48.15       49.30      0.72 o
  -4  -3   4      432.93      430.81      3.64 o
  -3  -3   4      120.91      137.04      1.47 o
  -2  -3   4      522.52      650.41      6.52 o
  -1  -3   4      440.60      469.26      4.77 o
   0  -3   4     1240.25     1368.48     15.43 o
   1  -3   4       12.66       15.30      0.35 o
   2  -3   4      183.82      175.73      1.68 o
   3  -3   4      429.10      440.97      4.46 o
   4  -3   4      465.60      517.05      5.23 o
   5  -3   4       63.37       67.23      0.95 o
   6  -3   4       93.98      101.29      1.44 o
   7  -3   4      105.98      109.23      2.34 o
   8  -3   4        6.34        6.51      0.45 o
   9  -3   4       22.84       24.98      0.82 o
  10  -3   4        0.56        0.00      0.40 o
 -11  -2   4       19.21       19.90      0.86 o
 -10  -2   4        0.01        0.03      0.41 o
  -9  -2   4        6.55        5.81      0.51 o
  -8  -2   4       22.75       22.39      0.67 o
  -7  -2   4       60.03       63.58      1.01 o
  -6  -2   4       65.90       66.80      0.85 o
  -5  -2   4      112.67      119.52      1.22 o
  -4  -2   4        1.31        1.31      0.24 o
  -3  -2   4      829.12      850.84      6.23 o
  -2  -2   4       12.43       10.51      0.35 o
  -1  -2   4      330.15      303.17      3.65 o
   0  -2   4      168.75      160.17      1.79 o
   1  -2   4      107.45       93.46      1.12 o
   2  -2   4      449.19      450.33      4.46 o
   3  -2   4       24.22       18.72      1.27 o
   4  -2   4      115.30      116.00      2.15 o
   5  -2   4       32.96       38.31      0.76 o
   6  -2   4        4.03        5.37      0.38 o
   7  -2   4       49.52       52.12      1.03 o
   8  -2   4        2.59        2.92      0.45 o
   9  -2   4       74.18       78.00      1.53 o
  10  -2   4        1.55        0.60      0.43 o
 -11  -1   4        0.01        0.00      0.42 o
 -10  -1   4       80.31       77.64      1.47 o
  -9  -1   4        2.01        1.48      0.33 o
  -8  -1   4      682.88      691.39      6.62 o
  -7  -1   4      290.99      281.62      2.84 o
  -6  -1   4      274.01      275.67      2.71 o
  -5  -1   4      459.00      477.28      3.91 o
  -4  -1   4      549.21      605.87      4.84 o
  -3  -1   4     1673.84     1693.42     13.11 o
  -2  -1   4     1626.99     1645.21     15.70 o
  -1  -1   4       10.57       13.05      0.75 o
   0  -1   4      226.84      241.77      2.98 o
   1  -1   4       42.78       40.02      0.63 o
   2  -1   4      578.07      624.17      5.51 o
   3  -1   4      678.18      693.43     10.83 o
   4  -1   4       59.99       62.00      0.96 o
   5  -1   4        1.41        1.51      0.27 o
   6  -1   4       37.25       42.24      0.89 o
   7  -1   4       70.71       75.22      1.30 o
   8  -1   4        7.92       10.12      0.57 o
   9  -1   4       30.56       31.87      0.97 o
  10  -1   4        1.74        2.35      0.50 o
 -11   0   4        3.86        3.90      0.45 o
 -10   0   4       31.15       27.94      0.77 o
  -9   0   4       18.49       18.70      0.59 o
  -8   0   4        4.21        3.99      0.32 o
  -7   0   4       49.13       44.49      0.76 o
  -6   0   4      371.33      395.87      3.69 o
  -5   0   4      255.84      312.61      2.93 o
  -4   0   4       97.26      105.68      1.28 o
  -3   0   4     1351.59     1505.15     14.36 o
  -2   0   4     2884.83     2851.42     24.24 o
  -1   0   4     1014.73     1099.35     10.81 o
   0   0   4     2610.37     2455.57     55.79 o
   1   0   4      852.63      881.34     10.04 o
   3   0   4     2020.92     2147.90     20.93 o
   4   0   4       68.46       56.55      0.74 o
   5   0   4      791.85      845.92      8.47 o
   6   0   4        5.32        6.18      0.48 o
   7   0   4      126.74      131.36      1.91 o
   8   0   4        5.16        5.71      0.50 o
   9   0   4       95.33       93.31      1.99 o
  10   0   4       42.64       49.44      1.29 o
 -11   1   4        0.46        0.60      0.35 o
 -10   1   4      104.47      102.17      1.45 o
  -9   1   4       86.76       85.05      1.22 o
  -8   1   4      171.92      178.13      1.97 o
  -7   1   4      419.35      428.48      4.01 o
  -6   1   4      567.26      625.23      5.58 o
  -5   1   4      658.50      725.44      7.12 o
  -4   1   4       34.13       35.11      0.58 o
  -3   1   4      227.85      288.10      2.66 o
  -2   1   4      578.99      541.00      6.01 o
  -1   1   4      528.77      660.23      6.64 o
   0   1   4     1210.01     1278.82     12.60 o
   1   1   4       41.61       30.25      0.70 o
   2   1   4       42.42       28.38      0.53 o
   3   1   4      437.94      433.75      4.59 o
   4   1   4       55.85       64.92      0.92 o
   5   1   4        6.85        6.07      0.55 o
   6   1   4      154.69      149.72      2.05 o
   7   1   4       84.73       83.00      1.47 o
   8   1   4       48.72       46.38      1.21 o
   9   1   4       29.14       27.70      1.39 o
 -11   2   4       38.49       39.43      1.05 o
 -10   2   4        1.14        1.07      0.35 o
  -9   2   4       12.94       12.87      0.45 o
  -8   2   4        2.21        3.72      0.27 o
  -7   2   4       72.19       74.52      0.96 o
  -6   2   4       92.10       86.27      1.03 o
  -5   2   4       52.21       57.17      0.71 o
  -4   2   4        6.73       10.73      0.31 o
  -3   2   4      128.65      152.78      1.50 o
  -2   2   4     1105.85     1083.83     15.23 o
  -1   2   4     1669.83     1640.47     11.89 o
   0   2   4      736.34      787.01      6.41 o
   1   2   4      275.46      298.64      2.65 o
   2   2   4       73.90       73.52      0.83 o
   3   2   4      167.28      160.07      1.78 o
   4   2   4      254.70      258.96      2.43 o
   5   2   4      159.10      149.69      2.30 o
   6   2   4      153.55      146.89      2.06 o
   7   2   4        0.21        0.19      0.35 o
   8   2   4       42.85       39.54      1.51 o
   9   2   4      160.12      164.76      2.99 o
 -11   3   4       12.75       15.48      0.95 o
 -10   3   4      413.69      402.70      5.47 o
  -9   3   4      170.66      172.41      2.27 o
  -8   3   4     1002.34     1004.71      8.88 o
  -7   3   4      147.03      155.75      1.69 o
  -6   3   4       56.79       56.23      0.69 o
  -5   3   4      175.53      181.92      1.83 o
  -4   3   4       61.16       62.99      0.82 o
  -3   3   4       22.95       14.49      0.49 o
  -2   3   4       15.17        9.00      0.38 o
  -1   3   4       38.04       26.67      0.60 o
   1   3   4        0.85        0.67      0.20 o
   2   3   4       14.24       12.67      0.56 o
   3   3   4      345.91      349.95      3.21 o
   4   3   4       27.70       30.34      1.15 o
   5   3   4       41.56       41.43      1.02 o
   6   3   4      106.92      106.94      3.06 o
   7   3   4       21.64       22.37      1.01 o
   8   3   4        0.36        0.91      0.92 o
 -11   4   4        1.45        1.67      0.60 o
 -10   4   4       17.95       17.42      0.98 o
  -9   4   4       24.98       23.61      1.01 o
  -8   4   4       26.97       28.68      0.72 o
  -7   4   4      113.33      116.61      1.39 o
  -6   4   4      263.04      262.98      2.91 o
  -5   4   4      399.76      391.88      4.11 o
  -4   4   4      253.53      262.06      3.29 o
  -3   4   4      903.75      874.82      8.55 o
  -2   4   4      219.49      220.45      1.82 o
  -1   4   4       15.94       14.33      0.34 o
   0   4   4      373.20      387.44      2.92 o
   1   4   4       38.79       49.29      0.80 o
   2   4   4      253.97      254.53      2.29 o
   3   4   4       19.63       14.09      0.48 o
   4   4   4      196.50      188.01      2.53 o
   5   4   4       68.09       68.46      1.40 o
   6   4   4        4.82        4.47      0.75 o
   7   4   4      119.51      120.83      2.44 o
   8   4   4       70.57       69.15      1.88 o
 -11   5   4        0.33        0.00      0.57 o
 -10   5   4       50.89       48.68      1.93 o
  -9   5   4      240.03      227.56      2.87 o
  -8   5   4        2.90        2.59      0.48 o
  -7   5   4      201.02      199.49      2.17 o
  -6   5   4       23.04       24.32      0.64 o
  -5   5   4       95.39       94.37      1.53 o
  -4   5   4      592.29      589.99      5.91 o
  -3   5   4       29.89       32.88      0.80 o
  -2   5   4      407.15      396.75      3.37 o
  -1   5   4      242.17      230.69      1.89 o
   0   5   4       21.08       24.57      0.63 o
   1   5   4      799.96      740.59      6.67 o
   2   5   4       23.76       20.84      0.62 o
   3   5   4      191.00      177.14      2.15 o
   4   5   4        6.47        6.06      0.56 o
   5   5   4        0.47        0.46      0.43 o
   6   5   4       27.24       26.85      1.43 o
   7   5   4       76.27       82.81      2.52 o
 -11   6   4       18.65       18.85      1.09 o
 -10   6   4      103.84      112.10      2.35 o
  -9   6   4       42.33       40.13      1.04 o
  -8   6   4       99.70       99.58      1.49 o
  -7   6   4      159.34      163.04      1.93 o
  -6   6   4      136.98      142.15      2.14 o
  -5   6   4        2.35        3.94      0.69 o
  -4   6   4      286.76      290.82      3.17 o
  -3   6   4       44.65       54.93      1.16 o
  -2   6   4      364.38      359.64      3.15 o
  -1   6   4       17.01       20.91      0.52 o
   0   6   4       81.05       82.64      1.33 o
   1   6   4        0.18        0.00      0.28 o
   2   6   4       71.34       70.65      1.15 o
   3   6   4      215.40      210.48      2.58 o
   4   6   4      164.06      159.10      2.66 o
   5   6   4       45.85       43.07      1.30 o
   6   6   4      110.18      106.67      4.30 o
 -10   7   4        9.66        7.64      0.81 o
  -9   7   4        2.18        1.33      0.46 o
  -8   7   4       15.80       14.67      0.61 o
  -7   7   4        0.00        0.24      0.32 o
  -6   7   4        7.24        7.83      0.54 o
  -5   7   4      102.92      105.84      2.30 o
  -4   7   4       12.60       11.37      0.57 o
  -3   7   4      847.39      796.50      9.53 o
  -2   7   4       19.50       19.51      0.51 o
  -1   7   4      678.20      624.46      5.33 o
   0   7   4       24.88       25.25      0.66 o
   1   7   4      153.00      143.11      1.97 o
   2   7   4      105.64      105.79      1.53 o
   3   7   4       13.18       13.74      0.70 o
   4   7   4        4.80        4.06      0.63 o
   5   7   4       77.83       85.71      1.82 o
  -9   8   4       25.20       28.84      0.88 o
  -8   8   4       44.22       45.33      1.37 o
  -7   8   4       61.53       66.47      1.52 o
  -6   8   4        9.31        8.00      0.77 o
  -5   8   4        0.81        1.75      0.57 o
  -4   8   4        5.70        3.11      0.43 o
  -3   8   4        3.02        2.33      0.49 o
  -2   8   4        2.86        2.13      0.33 o
  -1   8   4       56.09       47.21      0.85 o
   0   8   4       10.92       10.39      0.56 o
   1   8   4        7.29        5.84      0.60 o
   2   8   4      110.44      115.33      2.12 o
   3   8   4       11.20       12.73      1.20 o
   4   8   4       53.51       55.44      1.50 o
  -8   9   4       21.17       21.72      0.98 o
  -7   9   4       39.51       43.94      1.34 o
  -6   9   4       55.98       57.61      1.84 o
  -5   9   4      147.66      145.24      5.03 o
  -4   9   4       84.99       86.83      1.69 o
  -3   9   4       42.58       42.92      1.74 o
  -2   9   4       17.01       14.97      0.54 o
  -1   9   4       10.12       10.83      0.48 o
   0   9   4        9.66        8.81      0.57 o
   1   9   4      103.77      110.36      2.69 o
   2   9   4       12.21       13.86      1.02 o
  -6  10   4        3.25        4.16      0.68 o
  -5  10   4      118.20      117.08      2.97 o
  -4  10   4       15.85       19.41      1.30 o
  -3  10   4      193.75      197.26      3.59 o
  -2  10   4        0.19        0.75      0.55 o
  -1  10   4       35.52       35.06      0.82 o
   0  10   4       11.27       12.75      0.58 o
   1 -12   5       13.35       13.67      1.13 o
   2 -12   5       42.95       42.74      1.41 o
   3 -12   5        0.15        0.00      0.44 o
  -2 -11   5        0.02        0.15      0.53 o
  -1 -11   5        1.74        0.41      0.43 o
   0 -11   5       85.07       78.40      1.22 o
   1 -11   5        3.76        2.55      0.31 o
   2 -11   5       61.58       68.82      1.73 o
   3 -11   5       64.19       66.70      1.96 o
   4 -11   5       52.47       54.28      2.45 o
   5 -11   5       91.97       96.34      3.63 o
   6 -11   5        2.38        1.45      0.74 o
  -4 -10   5      148.78      162.56      3.53 o
  -3 -10   5       11.36       12.43      0.78 o
  -2 -10   5       65.73       64.91      1.75 o
  -1 -10   5        2.44        1.48      0.43 o
   0 -10   5      157.18      155.57      1.83 o
   1 -10   5        0.02        0.00      0.25 o
   2 -10   5       25.07       25.39      1.04 o
   3 -10   5        6.89        8.36      0.69 o
   4 -10   5        6.61        6.65      0.83 o
   5 -10   5       29.25       26.56      1.42 o
   6 -10   5       48.45       47.44      2.73 o
   7 -10   5        7.02        7.68      1.05 o
  -6  -9   5       17.84       17.11      0.88 o
  -5  -9   5       11.82       11.42      0.83 o
  -4  -9   5        7.93        7.26      0.66 o
  -3  -9   5       31.15       30.02      0.95 o
  -2  -9   5       14.80       12.97      0.72 o
  -1  -9   5       96.76       90.93      3.80 o
   0  -9   5        7.71        9.64      0.43 o
   1  -9   5       50.92       53.55      0.86 o
   2  -9   5       11.97       11.09      0.84 o
   3  -9   5       48.81       50.33      1.20 o
   4  -9   5       66.33       68.35      1.82 o
   5  -9   5      109.11      104.99      2.00 o
   6  -9   5       33.55       32.76      1.10 o
   7  -9   5      101.88      108.10      2.09 o
   8  -9   5       20.94       21.00      0.99 o
  -7  -8   5        1.27        1.18      0.63 o
  -6  -8   5       41.32       45.20      1.15 o
  -5  -8   5       39.77       39.95      1.32 o
  -4  -8   5       29.65       27.24      0.96 o
  -3  -8   5       49.67       46.62      1.04 o
  -2  -8   5        2.37        2.13      0.40 o
  -1  -8   5       59.52       56.80      0.95 o
   0  -8   5        2.09        1.00      0.27 o
   1  -8   5       40.13       45.45      0.81 o
   2  -8   5       46.70       51.29      0.77 o
   3  -8   5       39.09       36.12      0.79 o
   4  -8   5       76.90       73.21      1.10 o
   5  -8   5        2.19        2.20      0.44 o
   6  -8   5      160.03      150.76      2.45 o
   7  -8   5        6.14        5.54      0.59 o
   8  -8   5        5.80        6.61      0.64 o
   9  -8   5        7.82        9.27      1.04 o
  -8  -7   5        5.37        4.49      1.00 o
  -7  -7   5       48.10       47.38      1.57 o
  -6  -7   5       24.58       21.92      0.97 o
  -5  -7   5       42.17       40.45      1.00 o
  -4  -7   5       76.06       74.05      1.22 o
  -3  -7   5      147.07      137.80      1.92 o
  -2  -7   5      119.07      125.06      1.68 o
  -1  -7   5       54.10       50.99      1.48 o
   0  -7   5      673.19      673.47      5.73 o
   1  -7   5      114.34      112.99      2.24 o
   2  -7   5      113.04      109.30      1.29 o
   3  -7   5      155.31      144.90      2.06 o
   4  -7   5        0.03        0.59      0.26 o
   5  -7   5        3.08        3.29      0.47 o
   6  -7   5        0.12        0.78      0.52 o
   7  -7   5       10.20       10.48      0.54 o
   8  -7   5       36.62       36.23      0.88 o
   9  -7   5       25.34       24.73      0.73 o
  -9  -6   5       40.63       40.33      1.12 o
  -8  -6   5        0.80        0.63      0.79 o
  -7  -6   5       32.28       30.60      1.12 o
  -6  -6   5       27.90       24.38      0.76 o
  -5  -6   5       42.58       43.04      0.97 o
  -4  -6   5        5.99        7.70      0.47 o
  -3  -6   5       33.79       31.33      1.03 o
  -2  -6   5      141.88      139.41      1.72 o
  -1  -6   5       28.91       24.25      0.65 o
   0  -6   5      243.60      267.62      2.70 o
   1  -6   5      188.48      185.82      1.60 o
   2  -6   5      178.21      158.24      1.73 o
   3  -6   5      234.93      226.70      3.61 o
   4  -6   5      317.86      311.64      3.92 o
   5  -6   5      731.47      714.97      6.50 o
   6  -6   5      136.01      135.06      1.68 o
   7  -6   5       36.24       38.64      0.84 o
   8  -6   5        3.76        2.71      0.41 o
   9  -6   5       19.76       19.54      0.76 o
  10  -6   5       22.76       22.77      1.22 o
  -9  -5   5       25.83       26.98      1.19 o
  -8  -5   5        9.46        9.23      0.60 o
  -7  -5   5       35.43       35.00      1.09 o
  -6  -5   5       36.71       35.52      0.80 o
  -5  -5   5       17.12       15.96      0.57 o
  -4  -5   5      261.71      267.49      2.53 o
  -3  -5   5       46.61       54.56      0.95 o
  -2  -5   5      769.96      762.16      7.00 o
  -1  -5   5      758.84      786.37      7.96 o
   0  -5   5        7.25       10.67      0.37 o
   1  -5   5      510.90      546.81      5.02 o
   2  -5   5       44.46       47.85      0.62 o
   3  -5   5      977.58      990.43     11.21 o
   4  -5   5       64.99       70.39      1.11 o
   5  -5   5       68.58       71.04      1.05 o
   6  -5   5      202.34      198.43      2.20 o
   7  -5   5        4.47        4.58      0.41 o
   8  -5   5      169.07      164.48      2.25 o
   9  -5   5       54.37       57.39      1.21 o
  10  -5   5        0.22        0.51      0.80 o
 -10  -4   5        0.03        0.00      0.56 o
  -9  -4   5       86.58       82.47      1.90 o
  -8  -4   5       38.50       40.22      0.96 o
  -7  -4   5       70.78       71.18      1.28 o
  -6  -4   5      138.34      136.28      2.17 o
  -5  -4   5       10.90       12.13      0.46 o
  -4  -4   5        9.85        9.86      0.34 o
  -3  -4   5      350.77      354.54      3.11 o
  -2  -4   5        2.09        0.84      0.25 o
  -1  -4   5      509.06      502.20      6.12 o
   0  -4   5       33.55       23.96      0.55 o
   1  -4   5      200.49      228.90      2.22 o
   2  -4   5      807.78      781.72     23.10 o
   3  -4   5      181.15      186.76      2.49 o
   4  -4   5      593.11      583.67      6.89 o
   5  -4   5       16.79       18.01      0.57 o
   6  -4   5       63.54       62.88      1.10 o
   7  -4   5      144.13      147.48      2.01 o
   8  -4   5        0.01        0.23      0.33 o
   9  -4   5        0.86        0.97      0.40 o
  10  -4   5        8.27        7.48      0.59 o
 -10  -3   5      125.62      123.74      3.31 o
  -9  -3   5        5.17        4.48      0.51 o
  -8  -3   5      467.27      464.36      5.16 o
  -7  -3   5       40.42       38.59      0.80 o
  -6  -3   5      383.62      379.12      3.62 o
  -5  -3   5       56.32       64.47      0.83 o
  -4  -3   5      128.54      147.92      1.31 o
  -3  -3   5     1393.68     1520.72     12.07 o
  -2  -3   5     2097.82     2171.69     20.98 o
  -1  -3   5     1161.82     1288.74     14.56 o
   0  -3   5     1496.05     1572.80     15.29 o
   1  -3   5      483.86      548.99      6.38 o
   2  -3   5       51.41       54.00      0.84 o
   3  -3   5       46.15       47.57      0.90 o
   4  -3   5      342.84      344.23      4.24 o
   5  -3   5        0.03        0.17      0.25 o
   6  -3   5       16.89       17.31      0.80 o
   7  -3   5      165.92      176.15      2.29 o
   8  -3   5       51.08       52.65      1.12 o
   9  -3   5      316.93      305.84      3.74 o
  10  -3   5        4.47        5.04      0.55 o
 -11  -2   5        1.84        1.30      0.49 o
 -10  -2   5        1.68        1.93      0.48 o
  -9  -2   5       28.58       29.16      0.99 o
  -8  -2   5       28.06       28.89      0.73 o
  -7  -2   5      180.86      181.83      2.03 o
  -6  -2   5       49.89       49.24      0.74 o
  -5  -2   5      213.84      205.10      1.89 o
  -4  -2   5        2.06        0.13      0.12 o
  -3  -2   5     1621.29     1764.63     15.12 o
  -1  -2   5      280.56      308.40      2.88 o
   0  -2   5      222.87      203.02      2.25 o
   1  -2   5      551.23      573.94      5.13 o
   2  -2   5      299.00      335.32      3.08 o
   3  -2   5     1128.00     1151.59     11.35 o
   4  -2   5       58.50       51.95      1.00 o
   5  -2   5      306.50      320.09      3.52 o
   6  -2   5       33.46       34.90      0.82 o
   7  -2   5      135.26      130.34      1.87 o
   8  -2   5       25.45       25.01      0.90 o
   9  -2   5       15.03       13.86      0.68 o
  10  -2   5       26.04       28.58      1.38 o
 -11  -1   5        2.17        1.49      0.44 o
 -10  -1   5       91.97       93.00      1.45 o
  -9  -1   5        0.36        0.53      0.36 o
  -8  -1   5        0.56        0.08      0.32 o
  -7  -1   5       70.54       72.01      1.05 o
  -6  -1   5      611.70      639.76      5.75 o
  -5  -1   5      121.31      127.61      1.25 o
  -4  -1   5     1363.87     1491.71     12.79 o
  -3  -1   5      286.91      288.90      2.65 o
  -2  -1   5      180.53      176.58      1.55 o
  -1  -1   5       26.22       13.73      0.39 o
   0  -1   5      660.11      721.99      8.42 o
   1  -1   5      698.35      842.72      8.42 o
   2  -1   5        8.62        7.97      0.36 o
   3  -1   5        2.24        0.76      0.19 o
   4  -1   5      419.86      441.20      8.35 o
   5  -1   5       98.60       99.30      1.44 o
   6  -1   5        0.77        0.69      0.35 o
   7  -1   5       85.39       82.35      1.43 o
   8  -1   5       38.48       40.35      1.04 o
   9  -1   5        2.03        2.21      0.52 o
  10  -1   5       17.03       17.80      1.30 o
 -11   0   5       22.33       23.14      0.76 o
 -10   0   5      140.81      147.45      1.91 o
  -9   0   5       38.37       35.94      1.05 o
  -8   0   5        2.22        1.81      0.28 o
  -7   0   5       82.54       74.91      1.40 o
  -6   0   5       37.43       30.12      0.59 o
  -5   0   5       92.54       95.01      1.11 o
  -4   0   5       26.48       40.13      0.61 o
  -3   0   5      272.82      328.52      3.02 o
  -2   0   5        2.88        0.16      0.10 o
  -1   0   5      768.25      744.05      8.43 o
   0   0   5      548.19      578.68      5.89 o
   1   0   5     1352.06     1345.79     13.30 o
   2   0   5      134.80      125.79      1.28 o
   3   0   5        8.71        7.94      0.31 o
   4   0   5       13.81       10.60      1.05 o
   5   0   5      345.66      353.89      3.91 o
   6   0   5       40.56       42.85      0.97 o
   7   0   5      263.52      253.54      3.23 o
   8   0   5        7.19        8.42      0.59 o
   9   0   5      227.52      232.16      3.15 o
 -11   1   5        7.12        6.78      0.47 o
 -10   1   5        6.70        5.83      0.41 o
  -9   1   5        2.13        1.95      0.30 o
  -8   1   5      546.61      534.41      4.99 o
  -7   1   5        1.12        2.16      0.24 o
  -6   1   5       83.06       83.53      1.05 o
  -5   1   5       16.21       11.53      0.56 o
  -4   1   5       17.87       11.37      0.33 o
  -3   1   5      583.30      567.15      5.61 o
  -2   1   5      205.67      235.47      1.85 o
  -1   1   5       87.22       80.45      0.95 o
   1   1   5      218.60      206.78      2.12 o
   2   1   5     1326.70     1289.14     10.33 o
   3   1   5      264.73      296.81      2.97 o
   4   1   5      473.01      483.18      4.54 o
   5   1   5       12.94       14.67      0.73 o
   6   1   5      586.00      584.31      6.21 o
   7   1   5       27.59       30.48      0.91 o
   8   1   5       20.57       17.49      0.78 o
   9   1   5        1.01        1.49      0.50 o
 -11   2   5        0.07        0.29      0.49 o
 -10   2   5        5.89        6.72      0.52 o
  -9   2   5       75.77       79.22      1.14 o
  -8   2   5       30.94       28.80      0.79 o
  -7   2   5       19.69       21.92      0.73 o
  -6   2   5       43.34       52.76      0.93 o
  -5   2   5       81.00       76.03      0.93 o
  -4   2   5      508.35      527.72      5.76 o
  -3   2   5      897.66      935.55      9.14 o
  -2   2   5      277.55      266.48      2.43 o
  -1   2   5     1858.81     1978.82     15.59 o
   0   2   5      580.02      562.56      4.71 o
   1   2   5       83.81       83.87      0.92 o
   2   2   5      325.12      319.39      2.89 o
   3   2   5       65.18       66.54      0.82 o
   4   2   5      136.49      129.46      1.56 o
   5   2   5       51.51       47.74      1.39 o
   6   2   5       15.49       16.31      0.67 o
   7   2   5       39.72       41.61      1.29 o
   8   2   5       66.34       63.12      1.67 o
   9   2   5       68.15       69.45      2.79 o
 -11   3   5        1.92        1.14      0.58 o
 -10   3   5       25.63       28.08      1.08 o
  -9   3   5      153.14      154.62      2.12 o
  -8   3   5      167.39      162.63      1.83 o
  -7   3   5      523.71      523.52      4.83 o
  -6   3   5      103.10       99.31      1.34 o
  -5   3   5      371.71      366.65      3.93 o
  -4   3   5      266.36      253.38      2.77 o
  -3   3   5       34.77       31.41      1.06 o
  -2   3   5      266.14      261.36      2.11 o
  -1   3   5       26.31       28.96      0.44 o
   0   3   5       97.39      105.88      1.21 o
   1   3   5      529.02      548.10      4.72 o
   2   3   5       50.91       54.16      0.85 o
   3   3   5      198.01      188.72      2.18 o
   4   3   5      105.70      105.89      3.83 o
   5   3   5       40.98       38.31      1.23 o
   6   3   5       28.78       29.87      1.12 o
   7   3   5        1.89        2.77      0.59 o
   8   3   5       32.68       30.80      1.26 o
 -11   4   5      109.54      108.32      2.36 o
 -10   4   5       42.33       41.49      1.83 o
  -9   4   5      171.43      169.63      2.29 o
  -8   4   5       45.80       46.55      1.09 o
  -7   4   5      208.19      204.10      2.19 o
  -6   4   5        6.33        7.57      0.45 o
  -5   4   5       27.34       28.93      0.68 o
  -4   4   5        0.33        0.15      0.19 o
  -3   4   5      370.07      345.67      4.28 o
  -2   4   5      544.96      548.69      3.93 o
  -1   4   5      363.81      348.87      2.66 o
   0   4   5       44.39       40.94      0.60 o
   1   4   5       68.22       68.80      1.00 o
   2   4   5       94.96      104.84      1.47 o
   3   4   5       18.19       17.22      0.55 o
   4   4   5       85.53       90.41      2.36 o
   5   4   5        0.88        0.41      0.51 o
   6   4   5       60.59       59.89      2.02 o
   7   4   5        3.61        3.57      0.68 o
 -11   5   5       14.99       14.83      1.00 o
 -10   5   5       49.38       48.47      1.49 o
  -9   5   5       12.50       11.70      0.60 o
  -8   5   5      105.08      105.22      1.40 o
  -7   5   5       30.89       26.81      0.74 o
  -6   5   5       84.40       87.71      1.33 o
  -5   5   5      222.78      223.85      3.00 o
  -4   5   5       11.20       10.54      0.57 o
  -3   5   5      762.42      765.88      9.01 o
  -2   5   5      151.56      149.60      2.01 o
  -1   5   5      167.82      171.53      1.52 o
   0   5   5      216.64      221.70      2.07 o
   1   5   5        0.09        0.03      0.28 o
   2   5   5      437.15      444.45      4.12 o
   3   5   5        0.10        0.00      0.29 o
   4   5   5       58.46       56.73      1.30 o
   5   5   5       10.13       12.79      0.76 o
   6   5   5        6.52        7.21      1.32 o
   7   5   5      151.84      157.48      3.04 o
 -11   6   5        0.07        0.20      0.58 o
 -10   6   5        1.00        0.78      0.57 o
  -9   6   5       14.73       16.81      0.95 o
  -8   6   5        0.59        0.21      0.30 o
  -7   6   5      126.87      127.60      2.03 o
  -6   6   5        1.36        0.74      0.35 o
  -5   6   5      147.63      144.22      2.20 o
  -4   6   5        6.71        6.77      0.43 o
  -3   6   5      173.63      163.02      2.45 o
  -2   6   5      236.06      232.76      2.21 o
  -1   6   5        0.26        0.65      0.43 o
   0   6   5        7.21        8.26      0.39 o
   1   6   5       50.81       45.10      0.97 o
   2   6   5        1.58        0.88      0.35 o
   3   6   5       39.34       36.25      0.97 o
   4   6   5        7.72        8.71      0.74 o
   5   6   5        1.09        1.29      0.66 o
   6   6   5        2.84        2.79      1.49 o
 -10   7   5       10.65        8.05      1.01 o
  -9   7   5      112.38      108.37      1.82 o
  -8   7   5        1.15        1.28      0.38 o
  -7   7   5       14.26       15.96      0.73 o
  -6   7   5        1.75        0.92      0.39 o
  -5   7   5       60.80       56.43      1.62 o
  -4   7   5       90.96       93.97      1.91 o
  -3   7   5        6.49        7.03      0.56 o
  -2   7   5       32.80       35.39      0.70 o
  -1   7   5       58.53       52.13      0.99 o
   0   7   5      123.55      124.46      2.20 o
   1   7   5      297.12      289.96      3.31 o
   2   7   5        2.87        3.05      0.48 o
   3   7   5      317.23      324.17      5.52 o
   4   7   5        5.51        6.64      0.71 o
   5   7   5      142.97      144.20      2.95 o
  -9   8   5       13.16       11.96      0.71 o
  -8   8   5        7.20        6.37      0.62 o
  -7   8   5        2.75        3.08      0.53 o
  -6   8   5       47.22       49.01      1.61 o
  -5   8   5       33.58       33.55      1.37 o
  -4   8   5       58.64       56.45      1.29 o
  -3   8   5       11.92       11.27      0.74 o
  -2   8   5        9.66        6.98      0.36 o
  -1   8   5       27.55       25.47      0.66 o
   0   8   5        2.62        3.69      0.48 o
   1   8   5        8.57        8.68      0.70 o
   2   8   5       22.08       24.53      1.27 o
   3   8   5       22.09       24.03      1.19 o
  -8   9   5       18.43       20.94      1.51 o
  -7   9   5        2.06        1.55      0.67 o
  -6   9   5        0.41        1.31      0.76 o
  -5   9   5       63.22       65.90      2.34 o
  -4   9   5        4.28        3.46      0.53 o
  -3   9   5       35.67       36.09      1.20 o
  -2   9   5       16.40       14.95      0.66 o
  -1   9   5       67.49       71.77      1.13 o
   0   9   5       13.57       14.21      0.68 o
   1   9   5      217.27      232.46      3.40 o
  -6  10   5        4.54        4.95      0.86 o
  -5  10   5       77.93       81.36      2.45 o
  -4  10   5       13.73       13.63      1.18 o
  -3  10   5        5.21        5.65      0.70 o
  -2  10   5       13.29       17.93      1.00 o
  -1  10   5      196.31      206.42      3.11 o
   1 -12   6       11.38        8.94      1.03 o
   2 -12   6       19.91       19.20      1.03 o
  -3 -11   6        2.36        1.31      0.68 o
  -2 -11   6       46.67       47.95      1.39 o
  -1 -11   6        1.33        1.16      0.44 o
   0 -11   6       76.82       78.98      1.22 o
   1 -11   6        7.86        7.78      0.42 o
   2 -11   6       21.39       22.13      1.04 o
   3 -11   6        6.27        8.07      0.68 o
   4 -11   6       76.93       78.50      2.66 o
   5 -11   6        1.91        0.88      0.74 o
   6 -11   6       59.78       62.86      2.05 o
  -4 -10   6        8.07        7.48      0.86 o
  -3 -10   6        1.89        1.39      0.54 o
  -2 -10   6      105.28      111.25      2.03 o
  -1 -10   6       16.42       14.65      0.77 o
   0 -10   6      127.18      127.33      1.60 o
   1 -10   6      138.80      140.78      1.64 o
   2 -10   6       91.39       93.25      1.90 o
   3 -10   6        5.90        7.46      0.82 o
   4 -10   6       28.12       31.32      1.96 o
   5 -10   6        0.01        0.00      0.53 o
   6 -10   6       67.51       60.50      1.90 o
   7 -10   6        5.70        5.06      1.07 o
  -6  -9   6       30.51       30.64      0.94 o
  -5  -9   6       21.75       23.63      1.12 o
  -4  -9   6        0.70        0.14      0.47 o
  -3  -9   6       18.12       19.64      0.77 o
  -2  -9   6        6.32        6.61      0.65 o
  -1  -9   6       13.96       14.23      0.84 o
   0  -9   6       19.61       18.92      0.61 o
   1  -9   6        0.04        0.37      0.24 o
   2  -9   6       80.04       83.17      2.80 o
   3  -9   6        3.58        4.07      0.47 o
   4  -9   6       33.75       32.58      0.83 o
   5  -9   6       71.36       71.92      1.57 o
   6  -9   6        5.39        5.83      0.66 o
   7  -9   6      109.56      107.30      2.11 o
   8  -9   6        0.84        2.10      0.99 o
  -7  -8   6       80.03       74.75      1.90 o
  -6  -8   6        1.41        0.15      0.43 o
  -5  -8   6       94.32       94.35      1.69 o
  -4  -8   6      167.68      176.14      2.56 o
  -3  -8   6       11.04       11.45      0.57 o
  -2  -8   6      230.01      241.64      3.14 o
  -1  -8   6       17.33       17.76      0.57 o
   0  -8   6      183.57      195.90      2.02 o
   1  -8   6       34.93       34.59      0.71 o
   2  -8   6        0.87        0.94      0.25 o
   3  -8   6        0.20        0.00      0.47 o
   4  -8   6        2.01        2.93      0.30 o
   5  -8   6       32.82       31.01      1.01 o
   6  -8   6       40.89       39.56      1.16 o
   7  -8   6       18.36       18.53      1.09 o
   8  -8   6        7.38        7.86      0.83 o
   9  -8   6        4.36        3.24      1.50 o
  -8  -7   6       43.00       46.00      2.40 o
  -7  -7   6       23.67       23.94      1.09 o
  -6  -7   6        1.50        0.93      0.38 o
  -5  -7   6       10.29        9.94      0.57 o
  -4  -7   6        2.02        2.63      0.36 o
  -3  -7   6      123.26      112.82      1.61 o
  -2  -7   6      367.22      344.24      4.68 o
  -1  -7   6      456.83      429.69      4.50 o
   0  -7   6        7.32        7.61      0.39 o
   1  -7   6      125.60      132.77      1.56 o
   2  -7   6      197.80      182.55      2.30 o
   3  -7   6      545.52      541.44      7.80 o
   4  -7   6      185.33      178.59      2.54 o
   5  -7   6      350.20      347.92      4.49 o
   6  -7   6        6.74        6.99      0.55 o
   7  -7   6      178.28      181.75      2.19 o
   8  -7   6       67.99       71.74      1.40 o
   9  -7   6        0.09        0.00      0.38 o
  -9  -6   6        0.19        0.00      0.42 o
  -8  -6   6      117.35      119.15      3.65 o
  -7  -6   6        0.21        0.15      0.47 o
  -6  -6   6      553.20      543.28      5.85 o
  -5  -6   6       34.14       31.50      0.84 o
  -4  -6   6      346.17      333.95      3.14 o
  -3  -6   6       50.57       57.38      0.90 o
  -2  -6   6       44.52       44.82      0.87 o
  -1  -6   6      644.53      659.84      6.86 o
   0  -6   6        0.18        0.00      0.21 o
   1  -6   6       66.85       70.61      0.91 o
   2  -6   6       57.97       63.94      1.20 o
   3  -6   6       14.21       12.71      0.99 o
   4  -6   6        4.34        3.69      0.43 o
   5  -6   6       61.97       59.13      1.12 o
   6  -6   6       42.37       38.87      1.04 o
   7  -6   6      455.65      440.57      8.26 o
   8  -6   6       61.43       57.93      1.35 o
   9  -6   6       55.85       55.89      1.25 o
  -9  -5   6       17.75       17.18      0.99 o
  -8  -5   6        0.16        0.00      0.37 o
  -7  -5   6      133.90      132.13      2.27 o
  -6  -5   6        1.01        0.75      0.27 o
  -5  -5   6        2.89        3.99      0.35 o
  -4  -5   6       20.31       16.87      0.62 o
  -3  -5   6      184.25      169.76      1.75 o
  -2  -5   6      974.36      976.46      9.82 o
  -1  -5   6      344.20      322.52      3.57 o
   0  -5   6      282.95      273.15      2.70 o
   1  -5   6      135.74      157.61      1.69 o
   2  -5   6       32.48       33.88      0.57 o
   3  -5   6      275.87      246.83      6.61 o
   4  -5   6      363.87      368.09      4.62 o
   5  -5   6       43.01       39.50      0.88 o
   6  -5   6      178.58      180.23      2.32 o
   7  -5   6        1.43        2.07      0.37 o
   8  -5   6       49.35       47.65      1.10 o
   9  -5   6       64.71       63.38      1.33 o
  10  -5   6       84.33       83.95      1.60 o
 -10  -4   6      145.46      141.96      2.73 o
  -9  -4   6       25.34       24.62      1.07 o
  -8  -4   6       90.01       91.30      1.49 o
  -7  -4   6        5.09        5.14      0.44 o
  -6  -4   6       41.85       39.20      0.94 o
  -5  -4   6       52.35       51.46      1.04 o
  -4  -4   6       38.44       42.86      0.68 o
  -3  -4   6       38.63       46.84      0.70 o
  -2  -4   6       11.26        7.78      0.33 o
  -1  -4   6       86.28      103.73      1.41 o
   0  -4   6       24.06       17.65      0.50 o
   1  -4   6      225.82      227.72      2.07 o
   2  -4   6      253.69      264.49      3.27 o
   3  -4   6      895.38      905.66     10.42 o
   4  -4   6       39.08       44.49      0.98 o
   5  -4   6     1498.10     1499.49     17.71 o
   6  -4   6      123.64      129.27      1.81 o
   7  -4   6        0.11        0.00      0.31 o
   8  -4   6        5.05        5.40      0.49 o
   9  -4   6       58.42       57.61      1.81 o
  10  -4   6        2.42        3.34      0.51 o
 -10  -3   6       72.27       69.48      1.71 o
  -9  -3   6        1.45        1.04      0.50 o
  -8  -3   6      269.62      265.84      3.82 o
  -7  -3   6        6.53        7.26      0.37 o
  -6  -3   6      469.90      471.53      4.40 o
  -5  -3   6        1.00        1.40      0.16 o
  -4  -3   6      961.70      966.84      7.14 o
  -3  -3   6      253.70      276.91      2.39 o
  -2  -3   6      114.87      113.12      1.46 o
  -1  -3   6      869.12      867.00      8.62 o
   0  -3   6       21.51       27.42      0.49 o
   1  -3   6        1.39        1.72      0.52 o
   2  -3   6     1146.87     1193.72      9.49 o
   3  -3   6        2.64        5.08      0.29 o
   4  -3   6       10.80       11.23      0.51 o
   5  -3   6        0.05        0.00      0.26 o
   6  -3   6       22.01       22.26      0.69 o
   7  -3   6       65.49       59.22      2.07 o
   8  -3   6      141.28      136.26      2.04 o
   9  -3   6        0.03        0.00      0.40 o
  10  -3   6       69.00       68.68      1.49 o
 -11  -2   6       26.85       26.15      0.98 o
 -10  -2   6       96.24       97.62      1.73 o
  -9  -2   6       43.71       42.06      0.93 o
  -8  -2   6       92.50       94.43      1.60 o
  -7  -2   6      319.32      306.98      3.09 o
  -6  -2   6       70.93       71.99      0.96 o
  -5  -2   6      128.98      151.19      1.61 o
  -4  -2   6       25.57       32.18      0.50 o
  -3  -2   6      465.22      512.99      4.61 o
  -2  -2   6        2.70        6.71      0.27 o
  -1  -2   6       17.21       15.53      0.37 o
   0  -2   6      242.23      235.23      2.33 o
   1  -2   6      187.75      183.17      1.86 o
   2  -2   6      336.18      365.37      3.08 o
   3  -2   6      419.91      396.19      4.80 o
   4  -2   6      319.28      322.78      4.10 o
   5  -2   6       42.49       49.30      0.95 o
   6  -2   6        4.99        4.24      0.40 o
   7  -2   6      183.99      186.78      2.47 o
   8  -2   6        0.07        0.64      0.39 o
   9  -2   6       80.96       82.38      1.59 o
 -11  -1   6        4.29        4.06      0.46 o
 -10  -1   6       18.10       18.78      0.68 o
  -9  -1   6        8.96       10.39      0.50 o
  -8  -1   6      301.79      293.76      3.04 o
  -7  -1   6        2.37        2.26      0.28 o
  -6  -1   6      219.82      218.76      2.25 o
  -5  -1   6       47.43       46.49      0.63 o
  -4  -1   6        9.82       11.79      0.31 o
  -3  -1   6     1111.01     1030.50      8.90 o
  -2  -1   6       46.87       46.41      0.76 o
  -1  -1   6      282.25      359.57      3.38 o
   0  -1   6      740.00      808.95      9.83 o
   1  -1   6      369.63      432.04      4.53 o
   2  -1   6      326.53      321.87      2.77 o
   3  -1   6      191.71      213.34      2.17 o
   4  -1   6       16.27       13.71      0.48 o
   5  -1   6       75.50       72.54      1.58 o
   6  -1   6       94.89       89.75      2.24 o
   7  -1   6        0.10        0.89      0.36 o
   8  -1   6       16.71       15.04      0.71 o
   9  -1   6       31.99       31.60      1.03 o
 -11   0   6       38.90       36.79      1.14 o
 -10   0   6        2.32        1.66      0.36 o
  -9   0   6        0.12        0.00      0.27 o
  -8   0   6       40.70       41.54      0.81 o
  -7   0   6      110.64      112.92      1.40 o
  -6   0   6       23.41       19.38      0.50 o
  -5   0   6       20.93       20.31      0.60 o
  -4   0   6      735.69      840.36      8.24 o
  -3   0   6      498.53      532.01      3.96 o
  -2   0   6     1094.92     1181.45      9.43 o
  -1   0   6     5576.11     5474.27     65.14 o
   0   0   6     1174.07     1189.95     11.83 o
   1   0   6       26.21       36.53      0.76 o
   2   0   6      283.64      264.87      2.19 o
   3   0   6      585.97      595.46      5.70 o
   4   0   6       86.56       87.48      1.34 o
   5   0   6      260.87      263.58      3.10 o
   6   0   6        3.53        3.32      1.08 o
   7   0   6        4.10        3.96      0.46 o
   8   0   6        4.93        3.90      0.51 o
   9   0   6       24.11       20.67      0.89 o
 -11   1   6        5.92        5.45      0.45 o
 -10   1   6        2.51        2.45      0.35 o
  -9   1   6       67.14       61.58      1.02 o
  -8   1   6        3.29        3.70      0.31 o
  -7   1   6      238.95      236.22      2.57 o
  -6   1   6        0.18        0.11      0.22 o
  -5   1   6      236.49      261.58      2.56 o
  -4   1   6        1.54        0.21      0.20 o
  -3   1   6       52.81       52.44      0.69 o
  -2   1   6        2.22        7.27      0.25 o
  -1   1   6        1.09        3.94      0.21 o
   0   1   6       15.94       15.30      0.68 o
   1   1   6      595.18      629.78      5.80 o
   2   1   6       97.85      100.44      1.15 o
   3   1   6       83.63       87.69      1.21 o
   4   1   6        2.60        5.10      0.37 o
   5   1   6      101.16      106.94      1.46 o
   6   1   6      165.05      175.54      2.39 o
   7   1   6        3.15        3.66      0.49 o
   8   1   6      407.00      394.13      6.74 o
   9   1   6        9.33        6.97      1.00 o
 -11   2   6       58.03       59.55      1.28 o
 -10   2   6       14.65       15.29      0.56 o
  -9   2   6       47.32       46.00      0.85 o
  -8   2   6      126.25      131.20      1.59 o
  -7   2   6       46.49       47.16      0.91 o
  -6   2   6      317.94      326.32      3.53 o
  -5   2   6        0.01        0.17      0.21 o
  -4   2   6       10.41       13.16      0.36 o
  -3   2   6      168.70      170.06      1.95 o
  -2   2   6     1282.16     1367.92      9.99 o
  -1   2   6      606.81      627.78      4.46 o
   0   2   6       78.84      110.15      1.35 o
   1   2   6      620.98      618.00      5.25 o
   2   2   6      244.43      226.00      2.02 o
   3   2   6      734.88      718.26      6.10 o
   4   2   6      264.67      272.75      2.85 o
   5   2   6       13.28       14.16      0.55 o
   6   2   6        4.15        3.29      0.64 o
   7   2   6       41.52       43.48      1.36 o
   8   2   6       24.14       24.64      1.14 o
 -11   3   6        0.82        1.03      0.68 o
 -10   3   6       79.60       79.38      1.78 o
  -9   3   6       16.06       15.77      0.69 o
  -8   3   6       79.45       77.54      1.11 o
  -7   3   6       49.90       49.24      0.90 o
  -6   3   6      108.97      100.82      1.40 o
  -5   3   6      631.55      628.34      7.55 o
  -4   3   6      336.14      321.60      5.58 o
  -3   3   6     1286.73     1298.66     21.11 o
  -2   3   6      342.79      331.90      2.49 o
  -1   3   6      193.45      216.40      1.76 o
   0   3   6       70.87       71.14      0.96 o
   1   3   6      143.17      132.43      1.51 o
   2   3   6      426.55      434.18      4.85 o
   3   3   6      262.04      267.93      3.18 o
   4   3   6      351.87      341.68      6.73 o
   5   3   6       13.36       12.69      0.68 o
   6   3   6      135.18      129.66      2.46 o
   7   3   6       45.02       44.24      1.46 o
   8   3   6        5.98        5.82      0.99 o
 -11   4   6        0.00        0.00      0.55 o
 -10   4   6       86.54       89.98      1.56 o
  -9   4   6       88.58       88.02      1.26 o
  -8   4   6       59.35       59.10      0.98 o
  -7   4   6      465.08      453.72      4.84 o
  -6   4   6        0.66        0.76      0.28 o
  -5   4   6      396.96      377.23      4.06 o
  -4   4   6       40.89       44.62      0.91 o
  -3   4   6      373.63      374.90      5.08 o
  -2   4   6       91.79       81.99      0.84 o
  -1   4   6       51.02       60.21      0.74 o
   0   4   6      280.56      274.04      2.62 o
   1   4   6       21.32       24.14      0.64 o
   2   4   6       18.92       20.85      0.63 o
   3   4   6        0.58        0.14      0.35 o
   4   4   6        0.06        0.58      0.47 o
   5   4   6       23.01       21.80      0.90 o
   6   4   6       13.75       12.21      1.19 o
   7   4   6        2.18        2.97      0.69 o
 -11   5   6       15.40       17.46      1.88 o
 -10   5   6        7.84        6.37      0.74 o
  -9   5   6      234.64      223.57      2.51 o
  -8   5   6        0.38        0.03      0.27 o
  -7   5   6      109.27      101.06      1.55 o
  -6   5   6       30.28       28.81      0.85 o
  -5   5   6       44.91       48.92      1.10 o
  -4   5   6      430.71      431.15      5.30 o
  -3   5   6      203.14      191.75      2.83 o
  -2   5   6       50.26       51.46      0.97 o
  -1   5   6      665.04      640.89      4.79 o
   0   5   6       23.32       24.37      0.58 o
   1   5   6      376.23      367.72      3.52 o
   2   5   6        1.87        2.61      0.36 o
   3   5   6        6.98        6.69      0.50 o
   4   5   6        5.86        6.38      0.71 o
   5   5   6       89.44       87.81      1.79 o
   6   5   6       40.58       41.51      1.84 o
 -10   6   6       13.27       15.13      0.74 o
  -9   6   6       48.85       47.07      0.96 o
  -8   6   6        1.92        3.66      0.41 o
  -7   6   6        0.14        0.03      0.37 o
  -6   6   6        7.52        5.98      0.51 o
  -5   6   6       50.45       47.68      2.49 o
  -4   6   6      244.21      230.28      5.25 o
  -3   6   6        7.36        9.01      0.58 o
  -2   6   6      105.03      103.05      1.23 o
  -1   6   6       17.16       13.81      0.49 o
   0   6   6      145.97      134.90      1.64 o
   1   6   6       67.71       65.28      1.14 o
   2   6   6        2.57        1.44      0.38 o
   3   6   6       23.43       22.88      1.05 o
   4   6   6        3.64        4.35      0.73 o
   5   6   6       50.37       51.81      1.46 o
 -10   7   6       18.11       17.03      0.89 o
  -9   7   6        0.02        0.10      0.37 o
  -8   7   6       17.32       15.10      0.66 o
  -7   7   6        0.13        0.00      0.40 o
  -6   7   6        3.91        4.79      0.64 o
  -5   7   6      141.34      146.10      3.03 o
  -4   7   6        3.49        3.97      0.46 o
  -3   7   6      241.89      238.48      3.47 o
  -2   7   6       25.52       22.49      0.76 o
  -1   7   6        3.44        3.73      0.34 o
   0   7   6        5.30        6.45      0.49 o
   1   7   6        0.05        0.00      0.39 o
   2   7   6       50.09       47.69      1.30 o
   3   7   6        6.55        8.38      0.83 o
   4   7   6        8.35        8.03      1.09 o
  -9   8   6       55.14       52.77      1.78 o
  -8   8   6       34.13       38.77      1.22 o
  -7   8   6       19.11       17.00      1.02 o
  -6   8   6        2.15        3.96      0.71 o
  -5   8   6        5.62        5.33      0.76 o
  -4   8   6        2.71        4.83      0.54 o
  -3   8   6       24.34       20.40      0.91 o
  -2   8   6       34.91       30.64      0.69 o
  -1   8   6        3.76        4.67      0.38 o
   0   8   6       22.65       20.96      0.77 o
   1   8   6       44.81       47.18      1.34 o
   2   8   6      126.38      129.00      2.66 o
  -7   9   6       25.18       28.27      1.38 o
  -6   9   6       11.44       13.33      1.05 o
  -5   9   6       24.72       25.40      1.39 o
  -4   9   6       17.78       21.20      0.90 o
  -3   9   6        5.86        5.48      0.67 o
  -2   9   6        8.84        8.03      0.48 o
  -1   9   6        7.28        7.34      0.45 o
   0   9   6       30.71       30.69      0.95 o
   1   9   6        0.42        0.30      0.67 o
  -3 -11   7        9.13        9.34      0.90 o
  -2 -11   7        2.61        3.33      0.61 o
  -1 -11   7       10.87        9.63      0.61 o
   0 -11   7       12.42       12.42      0.54 o
   1 -11   7        0.02        0.24      0.32 o
   2 -11   7       63.77       68.04      1.70 o
   3 -11   7       26.97       26.79      1.13 o
   4 -11   7       35.15       34.66      2.15 o
   5 -11   7       77.28       84.66      3.43 o
  -5 -10   7       14.14       14.35      1.42 o
  -4 -10   7       42.89       43.18      1.85 o
  -3 -10   7       15.05       17.41      1.05 o
  -2 -10   7      143.51      147.21      2.82 o
  -1 -10   7      128.72      136.58      2.19 o
   0 -10   7       84.47       83.82      1.34 o
   1 -10   7        9.70       10.95      0.46 o
   2 -10   7        0.43        0.00      0.79 o
   3 -10   7       23.32       25.05      2.06 o
   4 -10   7        0.01        0.00      0.55 o
   5 -10   7       33.26       34.89      2.54 o
   6 -10   7       15.26       16.18      1.21 o
   7 -10   7       14.08       14.17      1.09 o
  -6  -9   7       56.47       59.89      1.57 o
  -5  -9   7        1.53        1.15      0.70 o
  -4  -9   7       86.66       85.84      1.72 o
  -3  -9   7       31.89       38.45      1.01 o
  -2  -9   7       21.42       26.06      0.95 o
  -1  -9   7      182.50      187.92      2.60 o
   0  -9   7        4.47        5.64      0.40 o
   1  -9   7       43.75       47.50      0.88 o
   2  -9   7        4.63        3.18      0.27 o
   3  -9   7      149.87      160.96      3.01 o
   4  -9   7      105.89      109.16      1.78 o
   5  -9   7       82.72       79.73      2.12 o
   6  -9   7        0.82        0.38      0.59 o
   7  -9   7        2.90        3.47      0.74 o
   8  -9   7        6.78        5.77      0.93 o
  -7  -8   7       32.91       29.60      0.91 o
  -6  -8   7      134.48      136.66      2.14 o
  -5  -8   7       25.36       22.15      0.84 o
  -4  -8   7      128.88      129.15      2.13 o
  -3  -8   7       47.23       43.61      1.01 o
  -2  -8   7        3.97        3.61      0.42 o
  -1  -8   7      202.38      200.01      2.40 o
   0  -8   7        0.19        0.20      0.28 o
   1  -8   7       21.40       24.39      0.64 o
   2  -8   7       32.02       35.46      0.74 o
   3  -8   7       68.10       64.43      2.50 o
   4  -8   7       51.93       51.65      1.24 o
   5  -8   7        9.26        8.93      1.25 o
   6  -8   7       55.46       54.15      1.69 o
   7  -8   7       15.29       14.67      1.20 o
   8  -8   7        1.25        0.04      0.60 o
  -8  -7   7       58.69       55.19      1.58 o
  -7  -7   7      106.90      111.20      2.27 o
  -6  -7   7       16.20       18.59      0.77 o
  -5  -7   7       58.91       64.60      1.28 o
  -4  -7   7        2.14        4.13      0.39 o
  -3  -7   7       23.79       28.74      0.79 o
  -2  -7   7      300.58      291.43      3.15 o
  -1  -7   7        1.74        3.61      0.49 o
   0  -7   7      590.07      540.86      5.11 o
   1  -7   7        2.09        4.45      0.48 o
   2  -7   7       56.46       53.91      0.92 o
   3  -7   7      117.96      117.43      3.44 o
   4  -7   7       18.75       16.93      1.25 o
   5  -7   7      179.56      171.47      2.64 o
   6  -7   7        0.14        0.55      0.67 o
   7  -7   7       87.53       84.55      1.75 o
   8  -7   7       13.11       14.48      0.87 o
   9  -7   7       67.01       70.32      1.69 o
  -9  -6   7       63.20       64.99      1.54 o
  -8  -6   7       20.68       20.33      1.00 o
  -7  -6   7       11.93       11.86      0.77 o
  -6  -6   7        0.94        1.17      0.36 o
  -5  -6   7       69.88       68.75      1.25 o
  -4  -6   7      261.64      241.90      2.42 o
  -3  -6   7      149.88      146.51      1.66 o
  -2  -6   7      471.23      469.60      5.12 o
  -1  -6   7        7.97        7.30      0.45 o
   0  -6   7      423.85      435.51      4.16 o
   1  -6   7      536.79      514.11      4.78 o
   2  -6   7       19.18       18.06      0.59 o
   3  -6   7      364.96      347.66      5.46 o
   4  -6   7       10.73        9.46      0.85 o
   5  -6   7      642.22      643.69     25.36 o
   6  -6   7        4.11        4.39      0.44 o
   7  -6   7       14.24       15.67      0.68 o
   8  -6   7        9.56        8.67      0.64 o
   9  -6   7       43.00       40.46      1.12 o
  -9  -5   7       91.85       98.61      2.18 o
  -8  -5   7       90.64       94.09      1.63 o
  -7  -5   7       24.94       23.82      0.93 o
  -6  -5   7       21.52       22.15      0.74 o
  -5  -5   7        9.60       11.78      0.51 o
  -4  -5   7      142.09      131.85      1.60 o
  -3  -5   7       17.24       25.11      0.56 o
  -2  -5   7      451.77      416.68      5.75 o
  -1  -5   7      230.76      220.30      3.13 o
   0  -5   7        0.10        0.14      0.23 o
   1  -5   7      194.86      182.09      2.12 o
   2  -5   7       26.93       30.46      0.60 o
   3  -5   7      126.56      124.08      2.42 o
   4  -5   7        5.67        6.43      0.47 o
   5  -5   7       80.68       80.32      1.50 o
   6  -5   7       32.98       31.91      0.85 o
   7  -5   7       22.35       23.07      1.32 o
   8  -5   7      112.24      114.69      1.92 o
   9  -5   7        0.23        0.18      0.63 o
 -10  -4   7       21.10       21.25      1.06 o
  -9  -4   7       62.09       65.92      2.32 o
  -8  -4   7      238.63      238.13      2.96 o
  -7  -4   7       35.41       31.09      0.84 o
  -6  -4   7      322.09      314.11      3.44 o
  -5  -4   7       90.47       82.64      1.24 o
  -4  -4   7       78.55       81.85      1.02 o
  -3  -4   7       35.40       31.38      0.64 o
  -2  -4   7       91.83       81.23      1.33 o
  -1  -4   7       44.28       37.88      0.76 o
   0  -4   7        3.54        3.70      0.35 o
   1  -4   7        0.39        0.16      0.16 o
   2  -4   7       48.50       46.36      0.70 o
   3  -4   7      320.38      315.72      6.03 o
   4  -4   7      233.28      228.20      3.09 o
   5  -4   7        0.70        0.78      0.63 o
   6  -4   7       60.61       58.66      1.15 o
   7  -4   7      236.75      240.95      3.02 o
   8  -4   7        9.46       10.70      0.62 o
   9  -4   7      150.72      145.30      2.70 o
 -10  -3   7       59.57       62.12      1.61 o
  -9  -3   7       21.44       20.43      1.05 o
  -8  -3   7        9.95        9.62      1.02 o
  -7  -3   7       21.02       17.99      0.61 o
  -6  -3   7      130.58      135.80      1.57 o
  -5  -3   7       34.18       22.71      0.47 o
  -4  -3   7      612.47      646.08      4.89 o
  -3  -3   7      522.87      521.31      4.77 o
  -2  -3   7      672.13      665.50      5.98 o
  -1  -3   7       23.09       38.53      0.66 o
   0  -3   7      725.81      757.14      6.87 o
   1  -3   7      340.66      388.26      3.34 o
   2  -3   7       19.98       18.07      0.43 o
   3  -3   7      441.88      495.09      5.01 o
   4  -3   7      127.83      117.61      1.84 o
   5  -3   7        0.03        0.01      0.31 o
   6  -3   7       40.06       38.23      1.42 o
   7  -3   7        1.84        1.38      0.38 o
   8  -3   7        1.11        1.13      0.41 o
   9  -3   7        4.72        4.20      0.54 o
 -11  -2   7       30.56       32.78      1.46 o
 -10  -2   7        1.12        0.80      0.48 o
  -9  -2   7       64.80       66.76      1.29 o
  -8  -2   7        0.98        1.37      0.36 o
  -7  -2   7      210.28      213.78      2.21 o
  -6  -2   7       65.52       61.81      0.89 o
  -5  -2   7      269.81      259.81      2.33 o
  -4  -2   7      201.08      227.92      2.04 o
  -3  -2   7      108.38      124.96      1.24 o
  -2  -2   7      265.40      286.33      2.48 o
  -1  -2   7       21.38       20.76      0.44 o
   0  -2   7      124.68      137.93      1.73 o
   1  -2   7       14.04       16.02      0.39 o
   2  -2   7      268.79      271.78      2.22 o
   3  -2   7       65.27       64.74      0.87 o
   4  -2   7      353.86      334.50      4.26 o
   5  -2   7      373.71      372.90      4.78 o
   6  -2   7      100.51      102.76      1.96 o
   7  -2   7       96.30       90.82      1.56 o
   8  -2   7       60.84       60.69      1.33 o
   9  -2   7       33.53       31.58      1.04 o
 -11  -1   7        0.02        0.27      0.37 o
 -10  -1   7        7.96        8.03      0.60 o
  -9  -1   7       20.55       20.71      0.65 o
  -8  -1   7       85.69       84.14      1.24 o
  -7  -1   7      122.21      122.91      1.61 o
  -6  -1   7      199.74      198.65      2.40 o
  -5  -1   7      198.73      211.87      2.39 o
  -4  -1   7      897.17      911.17      7.19 o
  -3  -1   7      190.42      181.12      1.65 o
  -2  -1   7      324.03      318.62      2.76 o
  -1  -1   7       69.98       68.11      2.22 o
   0  -1   7        0.94        0.35      0.29 o
   1  -1   7       30.53       27.98      0.56 o
   2  -1   7      250.92      278.10      2.29 o
   3  -1   7       30.63       32.89      0.52 o
   4  -1   7       58.40       70.36      1.34 o
   5  -1   7      183.73      188.02      2.40 o
   6  -1   7        1.09        0.88      0.35 o
   7  -1   7       86.79       84.76      1.54 o
   8  -1   7       91.70       94.96      1.74 o
   9  -1   7        3.11        2.52      0.53 o
 -11   0   7       95.45       94.95      1.75 o
 -10   0   7       35.23       36.92      1.25 o
  -9   0   7      187.53      181.83      2.14 o
  -8   0   7        0.50        0.26      0.26 o
  -7   0   7      329.70      316.04      3.14 o
  -6   0   7      191.03      203.02      2.40 o
  -5   0   7       24.69       23.25      0.51 o
  -4   0   7        4.54        3.60      0.26 o
  -3   0   7       14.29       11.71      0.26 o
  -2   0   7      176.81      167.49      1.34 o
  -1   0   7      935.54      940.37      7.60 o
   0   0   7        1.23        2.12      0.44 o
   1   0   7     1496.39     1561.30     13.77 o
   2   0   7      243.16      246.35      2.10 o
   3   0   7     1649.46     1628.90     12.01 o
   4   0   7      597.32      595.56      6.26 o
   5   0   7      216.52      206.79      3.24 o
   6   0   7       46.82       46.53      1.55 o
   7   0   7        9.24        9.88      0.68 o
   8   0   7       83.49       86.05      1.68 o
   9   0   7       71.24       79.67      1.68 o
 -11   1   7        0.01        0.00      0.32 o
 -10   1   7       20.89       20.01      0.65 o
  -9   1   7        0.67        0.58      0.29 o
  -8   1   7      180.61      180.48      2.05 o
  -7   1   7       43.97       36.64      0.76 o
  -6   1   7      119.99      117.22      1.57 o
  -5   1   7      554.80      564.89      6.68 o
  -4   1   7      218.81      218.70      2.41 o
  -3   1   7     1889.12     1999.42     16.81 o
  -2   1   7       52.62       63.65      0.67 o
  -1   1   7      659.68      692.11      6.25 o
   0   1   7        7.69       11.92      0.42 o
   1   1   7       14.41       10.69      0.44 o
   2   1   7      190.34      196.89      1.96 o
   3   1   7     1529.36     1486.15     13.26 o
   4   1   7       11.11       11.96      0.49 o
   5   1   7       55.59       51.17      0.97 o
   6   1   7       39.43       37.67      1.00 o
   7   1   7       23.63       23.04      0.87 o
   8   1   7       42.82       44.62      1.47 o
 -11   2   7       12.20       11.73      0.68 o
 -10   2   7       51.39       52.44      0.98 o
  -9   2   7       13.24       13.68      0.53 o
  -8   2   7      108.57      108.03      1.42 o
  -7   2   7       20.53       19.09      0.59 o
  -6   2   7      176.40      168.64      2.08 o
  -5   2   7        0.40        0.36      0.28 o
  -4   2   7      133.34      118.16      1.93 o
  -3   2   7      133.07      131.77      1.25 o
  -2   2   7       14.23        9.68      0.33 o
  -1   2   7      411.04      439.13      3.48 o
   0   2   7      850.17      830.20      6.93 o
   1   2   7      252.61      239.69      2.34 o
   2   2   7      556.28      577.12      5.51 o
   3   2   7       54.79       51.82      0.86 o
   4   2   7        5.73        6.23      0.54 o
   5   2   7      122.20      120.92      2.40 o
   6   2   7       49.46       52.63      1.46 o
   7   2   7      135.36      133.55      2.58 o
   8   2   7       25.30       28.30      1.23 o
 -11   3   7        5.56        4.10      0.70 o
 -10   3   7        5.10        5.93      0.50 o
  -9   3   7      321.28      315.58      4.31 o
  -8   3   7       19.73       19.81      0.59 o
  -7   3   7      401.93      406.81      4.41 o
  -6   3   7       10.07        9.91      0.49 o
  -5   3   7      307.94      322.12      4.10 o
  -4   3   7       52.71       57.67      1.08 o
  -3   3   7        6.66        5.11      0.27 o
  -2   3   7      233.74      220.04      1.78 o
  -1   3   7      952.01      910.67      6.87 o
   0   3   7      157.11      143.19      1.46 o
   1   3   7     2465.00     2321.35     20.45 o
   2   3   7       63.95       62.17      1.10 o
   3   3   7       46.42       40.41      1.01 o
   4   3   7       12.91       15.82      0.86 o
   5   3   7       22.41       26.00      1.68 o
   6   3   7      135.01      130.84      2.53 o
   7   3   7        0.00        0.33      0.57 o
 -11   4   7       10.93       11.63      0.91 o
 -10   4   7       50.60       50.51      1.16 o
  -9   4   7        8.71        8.84      0.45 o
  -8   4   7       56.88       55.79      1.55 o
  -7   4   7      217.05      205.99      2.53 o
  -6   4   7       18.94       18.76      0.64 o
  -5   4   7     1767.85     1749.33     24.55 o
  -4   4   7      168.62      162.41      2.74 o
  -3   4   7      361.12      343.67      3.21 o
  -2   4   7      850.71      845.52      6.37 o
  -1   4   7       24.98       22.60      0.48 o
   0   4   7       13.91       10.18      0.39 o
   1   4   7       25.79       25.60      0.92 o
   2   4   7       47.57       43.83      1.46 o
   3   4   7      209.75      213.08      3.24 o
   4   4   7       36.97       34.70      2.20 o
   5   4   7       11.10       12.96      0.88 o
   6   4   7       18.75       18.27      1.00 o
 -11   5   7       55.03       51.57      2.25 o
 -10   5   7       82.21       80.75      1.54 o
  -9   5   7       49.65       46.98      0.95 o
  -8   5   7      157.18      147.60      1.96 o
  -7   5   7       27.22       28.18      0.80 o
  -6   5   7      102.16       97.19      2.09 o
  -5   5   7       76.83       71.97      1.77 o
  -4   5   7        1.80        2.45      0.38 o
  -3   5   7      677.95      673.73      6.02 o
  -2   5   7      119.86      119.05      1.35 o
  -1   5   7      160.79      153.70      1.56 o
   0   5   7      248.18      239.95      2.28 o
   1   5   7       39.14       37.89      1.22 o
   2   5   7      180.07      170.30      2.09 o
   3   5   7       13.95       12.91      0.73 o
   4   5   7        1.86        0.75      0.58 o
   5   5   7        1.04        1.32      0.54 o
 -10   6   7        0.08        0.00      0.40 o
  -9   6   7      187.30      182.11      2.25 o
  -8   6   7        3.44        3.72      0.60 o
  -7   6   7      339.71      338.53      4.50 o
  -6   6   7       16.50       16.79      0.93 o
  -5   6   7        0.37        0.78      0.50 o
  -4   6   7       25.81       25.36      0.85 o
  -3   6   7        5.39        4.45      0.51 o
  -2   6   7       68.07       62.97      0.92 o
  -1   6   7        1.58        1.03      0.28 o
   0   6   7        6.56        6.11      0.42 o
   1   6   7        0.49        0.66      0.42 o
   2   6   7       18.13       18.56      0.69 o
   3   6   7       35.61       32.35      1.28 o
   4   6   7       10.65       11.45      1.71 o
  -9   7   7        4.92        4.23      0.49 o
  -8   7   7       15.53       16.70      0.72 o
  -7   7   7        0.12        0.67      0.51 o
  -6   7   7        1.57        0.74      0.68 o
  -5   7   7      189.91      171.48      3.48 o
  -4   7   7       86.11       92.21      2.74 o
  -3   7   7       12.31       11.63      1.16 o
  -2   7   7       87.28       85.24      1.34 o
  -1   7   7       28.90       28.34      0.72 o
   0   7   7      154.12      146.38      2.43 o
   1   7   7       51.75       54.60      1.39 o
   2   7   7       26.87       25.45      1.02 o
   3   7   7        0.07        0.06      0.75 o
  -8   8   7       14.12       15.35      0.91 o
  -7   8   7       47.72       44.08      1.86 o
  -6   8   7       45.09       49.95      2.80 o
  -5   8   7       18.86       16.89      1.13 o
  -4   8   7       32.31       34.34      1.09 o
  -3   8   7        9.87       10.17      1.42 o
  -2   8   7        1.44        1.12      0.28 o
  -1   8   7        0.03        0.41      0.32 o
   0   8   7        1.48        0.80      0.42 o
   1   8   7        6.11        6.65      1.10 o
   2   8   7       12.17       11.65      0.97 o
  -6   9   7       16.27       17.41      1.20 o
  -5   9   7       29.39       34.76      1.62 o
  -4   9   7       14.54       14.20      0.77 o
  -3   9   7       33.50       32.20      1.64 o
  -2   9   7        3.19        3.04      0.65 o
  -1   9   7       21.54       23.09      0.81 o
  -3 -11   8        3.18        3.21      0.75 o
  -2 -11   8        0.11        0.00      0.59 o
  -1 -11   8       59.18       63.00      1.31 o
   0 -11   8        0.03        0.00      0.29 o
   1 -11   8       39.28       36.73      0.76 o
   2 -11   8       17.12       15.50      0.89 o
   3 -11   8       90.82       93.70      2.17 o
   4 -11   8      247.88      250.17      6.89 o
   5 -11   8       38.13       39.60      2.44 o
  -5 -10   8       25.28       24.78      1.48 o
  -4 -10   8       51.66       47.45      3.20 o
  -3 -10   8       24.18       24.37      1.15 o
  -2 -10   8        1.39        1.19      0.63 o
  -1 -10   8      148.31      145.58      2.28 o
   0 -10   8        1.35        1.85      0.37 o
   1 -10   8      252.67      266.72      3.15 o
   2 -10   8        0.16        0.21      0.57 o
   3 -10   8        0.90        0.00      0.44 o
   4 -10   8        0.44        0.15      0.61 o
   5 -10   8       11.11       12.06      1.01 o
   6 -10   8       23.85       23.22      2.46 o
  -6  -9   8        0.07        0.00      0.43 o
  -5  -9   8       48.05       53.78      1.62 o
  -4  -9   8       10.05       12.93      0.87 o
  -3  -9   8       68.64       73.93      1.45 o
  -2  -9   8        0.03        0.00      0.41 o
  -1  -9   8       11.60       10.01      0.61 o
   0  -9   8       19.97       14.34      0.56 o
   1  -9   8       14.36       13.24      0.54 o
   2  -9   8      134.28      136.53      2.33 o
   3  -9   8        1.70        2.11      0.93 o
   4  -9   8       71.54       76.59      2.04 o
   5  -9   8       96.15       98.15      2.45 o
   6  -9   8       13.47       12.82      0.99 o
   7  -9   8      140.71      136.44      3.12 o
  -7  -8   8       26.53       26.70      0.87 o
  -6  -8   8        8.07        7.70      0.61 o
  -5  -8   8        0.04        0.00      0.38 o
  -4  -8   8       71.18       67.55      1.75 o
  -3  -8   8        7.81        8.65      0.53 o
  -2  -8   8       79.79       76.21      1.31 o
  -1  -8   8        5.63        4.22      0.48 o
   0  -8   8       54.63       54.21      1.26 o
   1  -8   8      268.66      249.02      2.88 o
   2  -8   8       29.02       28.54      0.65 o
   3  -8   8       26.12       26.32      1.71 o
   4  -8   8        1.84        1.94      0.86 o
   5  -8   8        3.88        3.02      0.65 o
   6  -8   8        5.44        4.19      0.73 o
   7  -8   8        0.52        1.59      0.66 o
   8  -8   8        6.94        7.30      0.70 o
  -8  -7   8       88.44       93.13      2.05 o
  -7  -7   8       72.17       76.11      1.36 o
  -6  -7   8       95.73       99.37      1.66 o
  -5  -7   8        4.03        3.47      0.44 o
  -4  -7   8       51.07       46.08      1.12 o
  -3  -7   8       27.17       38.65      1.26 o
  -2  -7   8      327.17      271.59      3.06 o
  -1  -7   8       18.25       29.47      0.90 o
   0  -7   8        1.26        3.14      0.32 o
   1  -7   8        4.92        8.92      0.66 o
   2  -7   8       95.72       93.03      1.39 o
   3  -7   8      213.20      216.05      5.43 o
   4  -7   8       25.50       23.99      1.11 o
   5  -7   8       49.01       47.18      1.48 o
   6  -7   8       21.74       23.07      1.32 o
   7  -7   8        0.24        0.00      0.46 o
   8  -7   8        0.12        0.24      0.43 o
  -9  -6   8       10.08       12.46      1.09 o
  -8  -6   8       43.18       41.35      1.35 o
  -7  -6   8       21.00       25.30      1.40 o
  -6  -6   8       52.96       48.45      1.04 o
  -5  -6   8        4.73        7.12      0.47 o
  -4  -6   8        5.54        2.93      0.31 o
  -3  -6   8      257.53      252.32      2.78 o
  -2  -6   8       15.36        6.61      0.46 o
  -1  -6   8      698.57      638.82      6.72 o
   0  -6   8      310.63      282.33      2.89 o
   1  -6   8        2.14        3.94      0.30 o
   2  -6   8      370.23      372.45      6.53 o
   3  -6   8      268.69      268.76      4.47 o
   4  -6   8       81.99       76.87      1.88 o
   5  -6   8      294.55      300.21      5.06 o
   6  -6   8      113.92      111.57      1.77 o
   7  -6   8      312.88      310.88      4.58 o
   8  -6   8       90.11       87.31      1.63 o
   9  -6   8       43.35       48.81      1.35 o
  -9  -5   8        0.01        0.25      0.54 o
  -8  -5   8      120.41      122.54      1.93 o
  -7  -5   8       44.65       46.25      1.49 o
  -6  -5   8        7.58        7.84      0.46 o
  -5  -5   8       20.53       15.68      0.73 o
  -4  -5   8        0.27        1.48      0.25 o
  -3  -5   8      155.36      178.71      2.01 o
  -2  -5   8      365.20      396.69      4.55 o
  -1  -5   8      198.89      204.13      2.50 o
   0  -5   8       37.09       40.49      0.68 o
   1  -5   8       40.87       44.10      0.69 o
   2  -5   8      265.78      255.15      2.89 o
   3  -5   8       29.79       33.72      1.56 o
   4  -5   8      216.73      210.88      2.98 o
   5  -5   8        5.10        3.54      0.46 o
   6  -5   8        6.37        6.04      0.48 o
   7  -5   8        0.08        0.00      0.34 o
   8  -5   8       65.13       66.37      1.40 o
   9  -5   8        3.98        3.33      0.51 o
 -10  -4   8        1.49        0.00      0.53 o
  -9  -4   8       64.32       68.31      1.86 o
  -8  -4   8       54.20       56.15      1.13 o
  -7  -4   8        7.53        7.96      0.49 o
  -6  -4   8       98.66       93.69      1.22 o
  -5  -4   8      194.20      175.87      2.17 o
  -4  -4   8      276.79      251.69      2.38 o
  -3  -4   8      225.56      192.98      2.08 o
  -2  -4   8      301.84      304.70      3.43 o
  -1  -4   8       76.07       77.58      1.22 o
   0  -4   8       64.79       69.43      1.01 o
   1  -4   8      299.92      306.77      2.76 o
   2  -4   8        0.50        0.84      0.20 o
   3  -4   8      390.88      396.96      4.13 o
   4  -4   8      386.38      377.47      4.79 o
   5  -4   8      405.27      407.15      5.19 o
   6  -4   8        3.12        3.85      0.43 o
   7  -4   8       25.17       25.40      0.85 o
   8  -4   8       38.16       38.69      1.47 o
   9  -4   8       49.73       49.16      1.46 o
 -10  -3   8        0.49        0.55      0.50 o
  -9  -3   8       97.16       95.16      1.96 o
  -8  -3   8       48.93       50.13      1.30 o
  -7  -3   8      122.25      125.11      1.76 o
  -6  -3   8        2.35        3.84      0.31 o
  -5  -3   8      241.61      248.99      2.24 o
  -4  -3   8        5.32        9.95      0.37 o
  -3  -3   8        0.05        0.32      0.20 o
  -2  -3   8        0.05        0.05      0.21 o
  -1  -3   8        5.31        5.46      0.35 o
   0  -3   8      107.76      109.26      1.35 o
   1  -3   8      265.60      273.48      2.98 o
   2  -3   8      170.63      176.38      1.73 o
   3  -3   8        2.40        2.86      0.20 o
   4  -3   8       16.62       20.00      0.73 o
   5  -3   8       30.03       34.26      0.97 o
   6  -3   8       22.93       23.86      0.79 o
   7  -3   8      119.45      121.31      1.91 o
   8  -3   8       67.80       66.26      1.41 o
   9  -3   8       34.10       35.53      1.60 o
 -11  -2   8       33.07       34.14      1.35 o
 -10  -2   8       89.97       93.16      1.94 o
  -9  -2   8       29.54       27.66      0.99 o
  -8  -2   8        0.14        0.00      0.41 o
  -7  -2   8      138.50      125.57      2.01 o
  -6  -2   8       13.34       11.22      0.40 o
  -5  -2   8       88.32       93.79      1.01 o
  -4  -2   8       16.20       15.20      0.38 o
  -3  -2   8      229.95      209.41      1.92 o
  -2  -2   8       10.79       10.89      0.48 o
  -1  -2   8      133.57      116.83      1.39 o
   0  -2   8      163.64      142.13      1.62 o
   1  -2   8        3.93        4.00      0.24 o
   2  -2   8       30.37       34.27      0.52 o
   3  -2   8      348.33      337.81      3.24 o
   4  -2   8      460.37      453.13      4.85 o
   5  -2   8      165.14      159.60      2.46 o
   6  -2   8       77.60       75.44      1.38 o
   7  -2   8       34.35       31.38      0.95 o
   8  -2   8        3.60        3.90      0.69 o
   9  -2   8       25.41       25.87      1.59 o
 -11  -1   8        0.73        0.59      0.83 o
 -10  -1   8       20.33       18.86      0.74 o
  -9  -1   8        2.61        1.91      0.39 o
  -8  -1   8       49.09       47.26      1.00 o
  -7  -1   8       15.79       15.58      0.91 o
  -6  -1   8        3.07        4.10      0.29 o
  -5  -1   8      620.29      630.73      6.40 o
  -4  -1   8        6.12        7.50      0.38 o
  -3  -1   8     1241.12     1290.50     10.18 o
  -2  -1   8       89.18       87.59      0.92 o
  -1  -1   8        1.50        4.66      0.71 o
   0  -1   8       51.14       46.84      0.78 o
   1  -1   8      108.81      118.04      1.29 o
   2  -1   8      378.98      379.46      3.06 o
   3  -1   8      250.69      239.25      2.23 o
   4  -1   8       22.52       26.12      0.84 o
   5  -1   8      299.96      287.75      4.33 o
   6  -1   8        0.44        0.60      0.36 o
   7  -1   8       81.80       82.26      1.56 o
   8  -1   8        2.77        4.04      0.64 o
 -11   0   8       18.34       18.86      0.72 o
 -10   0   8        1.77        1.60      0.40 o
  -9   0   8       64.48       63.71      1.74 o
  -8   0   8      120.94      119.15      1.55 o
  -7   0   8      114.57      107.45      1.54 o
  -6   0   8       11.38       11.21      0.55 o
  -5   0   8      241.38      219.95      2.47 o
  -4   0   8      485.87      484.08      3.94 o
  -3   0   8      261.37      267.88      2.01 o
  -2   0   8       50.17       34.25      0.51 o
  -1   0   8        1.29        0.67      0.27 o
   0   0   8      154.16      127.66      1.53 o
   1   0   8      348.82      356.76      3.67 o
   2   0   8      433.33      408.59      3.31 o
   3   0   8       26.46       32.23      0.62 o
   4   0   8       23.08       24.45      0.76 o
   5   0   8       25.14       27.03      0.99 o
   6   0   8       94.24       88.29      1.57 o
   7   0   8       47.50       50.41      1.23 o
   8   0   8       42.83       41.86      1.41 o
 -11   1   8       42.23       41.41      0.96 o
 -10   1   8        3.11        1.69      0.37 o
  -9   1   8      271.96      254.72      2.78 o
  -8   1   8        2.14        3.37      0.34 o
  -7   1   8      250.34      245.15      2.89 o
  -6   1   8       33.45       35.92      1.50 o
  -5   1   8       79.70       95.27      1.26 o
  -4   1   8      974.09      941.68      9.31 o
  -3   1   8        0.31        1.03      0.15 o
  -2   1   8      512.39      522.92      3.80 o
  -1   1   8       32.52       38.39      0.77 o
   0   1   8      173.87      190.88      2.12 o
   1   1   8     2701.80     2621.99     22.95 o
   2   1   8        2.85        1.59      0.27 o
   3   1   8      956.85      912.55      8.31 o
   4   1   8        9.91        9.26      0.52 o
   5   1   8        0.96        1.17      0.33 o
   6   1   8      111.41      114.38      1.88 o
   7   1   8        0.30        0.82      0.59 o
   8   1   8       46.40       46.09      1.90 o
 -11   2   8        9.35       11.38      0.67 o
 -10   2   8        4.15        5.52      0.43 o
  -9   2   8        1.48        1.66      0.33 o
  -8   2   8       70.63       71.97      1.17 o
  -7   2   8        2.45        2.18      0.58 o
  -6   2   8       94.39       89.00      2.54 o
  -5   2   8      487.09      504.52      5.18 o
  -4   2   8       48.52       48.06      1.18 o
  -3   2   8      342.83      347.80      2.76 o
  -2   2   8      271.72      283.96      2.38 o
  -1   2   8       58.68       64.45      0.81 o
   0   2   8        0.95        1.34      0.23 o
   1   2   8       47.31       41.01      0.77 o
   2   2   8       67.73       68.48      1.43 o
   3   2   8       82.80       81.60      1.27 o
   4   2   8       71.98       71.05      1.36 o
   5   2   8       11.44       12.04      1.26 o
   6   2   8        1.70        0.26      0.51 o
   7   2   8        0.88        0.67      0.57 o
 -11   3   8       24.16       22.58      0.85 o
 -10   3   8      188.29      186.44      2.25 o
  -9   3   8       14.31       15.03      0.58 o
  -8   3   8      189.65      190.27      2.44 o
  -7   3   8       42.11       38.62      0.89 o
  -6   3   8       90.59       91.20      1.59 o
  -5   3   8      156.48      147.59      1.80 o
  -4   3   8       42.05       40.66      0.94 o
  -3   3   8      481.91      483.62      4.41 o
  -2   3   8       37.12       37.80      0.80 o
  -1   3   8      529.19      513.30      4.10 o
   0   3   8        0.96        1.13      0.36 o
   1   3   8       15.02       13.10      0.54 o
   2   3   8      138.86      141.38      1.89 o
   3   3   8      135.76      138.40      2.11 o
   4   3   8       15.33       13.88      0.85 o
   5   3   8        9.92       11.57      0.80 o
   6   3   8        0.76        0.55      0.56 o
   7   3   8       32.54       38.34      1.83 o
 -11   4   8        0.07        0.42      0.58 o
 -10   4   8        3.86        3.90      0.66 o
  -9   4   8       22.99       24.63      0.71 o
  -8   4   8        3.81        4.17      0.64 o
  -7   4   8      328.35      329.85      4.35 o
  -6   4   8      103.04      101.86      4.46 o
  -5   4   8        0.79        0.22      0.24 o
  -4   4   8        0.21        0.22      0.32 o
  -3   4   8      707.93      687.16      6.15 o
  -2   4   8      142.69      141.22      1.62 o
  -1   4   8     1028.25     1010.19      7.20 o
   0   4   8      122.08      128.69      1.55 o
   1   4   8       47.93       46.80      1.01 o
   2   4   8        7.19        7.94      0.52 o
   3   4   8        7.37        8.71      0.71 o
   4   4   8        4.69        5.75      0.70 o
   5   4   8        5.60        3.31      0.70 o
   6   4   8       14.27       13.55      0.96 o
 -10   5   8       30.80       29.78      0.96 o
  -9   5   8       47.03       46.92      0.98 o
  -8   5   8        2.43        1.98      0.40 o
  -7   5   8        0.03        0.07      0.53 o
  -6   5   8       38.92       36.52      1.26 o
  -5   5   8      189.03      193.98      2.67 o
  -4   5   8      268.17      266.55      3.64 o
  -3   5   8      170.57      164.31      1.77 o
  -2   5   8       85.31       86.14      1.12 o
  -1   5   8        1.03        1.44      0.28 o
   0   5   8       66.10       67.03      1.60 o
   1   5   8      230.38      234.92      2.82 o
   2   5   8       13.23       13.00      0.65 o
   3   5   8       45.09       52.45      1.55 o
   4   5   8        0.84        0.00      0.63 o
   5   5   8       34.61       35.62      1.24 o
 -10   6   8       20.99       20.13      0.96 o
  -9   6   8       74.96       72.68      2.38 o
  -8   6   8        6.10        5.11      0.62 o
  -7   6   8       71.51       72.08      3.00 o
  -6   6   8       76.31       73.43      1.93 o
  -5   6   8      405.85      405.70      6.68 o
  -4   6   8      198.05      199.59      2.98 o
  -3   6   8      117.37      115.72      1.59 o
  -2   6   8       23.07       25.28      0.76 o
  -1   6   8       33.03       32.59      0.73 o
   0   6   8       33.29       29.07      1.28 o
   1   6   8        0.04        0.14      0.46 o
   2   6   8        0.02        0.00      0.67 o
   3   6   8        0.73        0.30      1.21 o
   4   6   8       27.25       29.84      1.34 o
  -9   7   8        0.06        0.20      0.46 o
  -8   7   8       26.26       26.87      2.21 o
  -7   7   8      120.79      116.48      2.68 o
  -6   7   8       73.05       73.29      3.07 o
  -5   7   8       63.65       56.25      3.23 o
  -4   7   8       74.02       78.46      1.65 o
  -3   7   8        5.41        6.47      1.17 o
  -2   7   8        3.18        2.38      0.32 o
  -1   7   8      133.52      134.12      1.96 o
   0   7   8       93.54       92.01      1.61 o
   1   7   8       87.75       98.44      1.94 o
   2   7   8       65.75       64.88      2.25 o
  -8   8   8       26.21       28.33      1.36 o
  -7   8   8      157.37      154.90      3.37 o
  -6   8   8        3.26        4.99      0.96 o
  -5   8   8       87.68       88.55      2.49 o
  -4   8   8        2.46        3.25      0.54 o
  -3   8   8       32.65       34.88      1.87 o
  -2   8   8       16.14       16.49      0.55 o
  -1   8   8        8.93       10.96      0.53 o
   0   8   8       19.16       18.31      0.78 o
   1   8   8        8.09        6.32      0.84 o
  -5   9   8       28.99       29.25      1.58 o
  -4   9   8       40.34       44.07      1.31 o
  -3   9   8       25.49       28.17      1.19 o
  -2 -11   9        6.47        9.15      1.10 o
  -1 -11   9       15.76       15.02      0.80 o
   0 -11   9        3.65        3.28      0.39 o
   1 -11   9        1.42        1.70      0.36 o
   2 -11   9       45.61       41.93      1.37 o
   3 -11   9        2.33        2.43      0.65 o
   4 -11   9       29.22       28.66      2.15 o
  -4 -10   9      129.80      132.56      8.03 o
  -3 -10   9       16.93       17.85      1.44 o
  -2 -10   9       87.97       80.79      1.99 o
  -1 -10   9        0.03        0.00      0.41 o
   0 -10   9       20.07       16.46      0.63 o
   1 -10   9      248.12      236.04      3.18 o
   2 -10   9        5.51        6.70      1.25 o
   3 -10   9      396.92      390.51      6.88 o
   4 -10   9        0.10        0.00      0.69 o
   5 -10   9       60.56       62.47      2.03 o
   6 -10   9        4.98        5.09      0.83 o
  -6  -9   9      101.19      105.81      2.02 o
  -5  -9   9       12.06       14.48      0.97 o
  -4  -9   9        2.31        3.57      0.65 o
  -3  -9   9       40.98       41.45      2.15 o
  -2  -9   9       47.74       44.76      1.21 o
  -1  -9   9       38.52       42.63      1.35 o
   0  -9   9       81.46       82.46      1.82 o
   1  -9   9        3.92        2.89      0.60 o
   2  -9   9       12.42       15.25      0.55 o
   3  -9   9       67.33       67.21      2.81 o
   4  -9   9       43.84       46.46      1.31 o
   5  -9   9      112.91      107.20      2.62 o
   6  -9   9       42.09       42.49      1.63 o
   7  -9   9       67.29       60.25      2.01 o
  -7  -8   9       15.94       18.94      0.76 o
  -6  -8   9      107.97      106.24      2.35 o
  -5  -8   9       54.71       57.82      1.30 o
  -4  -8   9        9.24        7.05      0.60 o
  -3  -8   9      113.49      116.47      1.98 o
  -2  -8   9        0.66        0.51      0.36 o
  -1  -8   9      306.61      287.16      6.55 o
   0  -8   9       25.07       21.62      0.75 o
   1  -8   9       35.73       36.36      1.01 o
   2  -8   9      130.27      135.13      1.87 o
   3  -8   9       90.07       85.45      3.07 o
   4  -8   9        8.03        9.14      1.16 o
   5  -8   9      117.78      113.16      2.66 o
   6  -8   9        1.32        1.47      0.64 o
   7  -8   9      157.73      155.95      3.15 o
  -8  -7   9       77.09       81.83      1.69 o
  -7  -7   9       10.73        8.13      0.74 o
  -6  -7   9        0.04        0.00      0.34 o
  -5  -7   9        1.27        1.60      0.39 o
  -4  -7   9        9.15        9.13      0.59 o
  -3  -7   9        1.52        0.58      0.33 o
  -2  -7   9      193.68      178.19      2.44 o
  -1  -7   9       14.20       13.49      0.62 o
   0  -7   9      129.61      108.28      1.60 o
   1  -7   9        0.33        0.00      0.33 o
   2  -7   9      102.84      106.76      2.03 o
   3  -7   9        9.36        6.58      1.03 o
   4  -7   9       85.55       82.95      2.07 o
   5  -7   9       77.59       72.81      1.61 o
   6  -7   9       70.40       65.43      2.14 o
   7  -7   9        4.39        5.15      0.63 o
   8  -7   9        0.90        0.28      0.50 o
  -9  -6   9       68.26       72.61      1.93 o
  -8  -6   9        3.87        5.50      0.62 o
  -7  -6   9       52.04       54.31      1.00 o
  -6  -6   9       27.43       27.51      0.80 o
  -5  -6   9      154.66      137.57      1.98 o
  -4  -6   9      105.89       94.49      1.37 o
  -3  -6   9      383.07      312.74      3.70 o
  -2  -6   9       96.17      100.95      1.60 o
  -1  -6   9      130.04      105.78      1.90 o
   0  -6   9       26.39       34.13      0.73 o
   1  -6   9      535.51      531.91      5.54 o
   2  -6   9      409.28      391.51      4.23 o
   3  -6   9      567.55      554.37     12.11 o
   4  -6   9       36.24       36.33      1.35 o
   5  -6   9      122.19      119.87      2.63 o
   6  -6   9       23.48       23.74      0.85 o
   7  -6   9      147.75      144.13      2.57 o
   8  -6   9       56.78       58.14      1.58 o
  -9  -5   9       40.53       41.35      1.40 o
  -8  -5   9       20.33       21.11      0.80 o
  -7  -5   9        7.65        6.54      0.52 o
  -6  -5   9        5.61        6.84      0.42 o
  -5  -5   9      124.91      106.24      1.59 o
  -4  -5   9       25.65       36.32      0.70 o
  -3  -5   9      145.20      131.36      2.16 o
  -2  -5   9       82.67       87.28      1.51 o
  -1  -5   9      250.55      240.44      2.89 o
   0  -5   9       32.54       29.24      0.66 o
   1  -5   9        0.34        0.50      0.32 o
   2  -5   9       65.53       63.80      1.67 o
   3  -5   9        5.20        4.34      0.58 o
   4  -5   9       40.46       39.08      1.56 o
   5  -5   9        2.87        2.91      0.44 o
   6  -5   9      104.18      100.77      1.67 o
   7  -5   9       13.85       13.13      0.97 o
   8  -5   9       71.74       72.02      1.75 o
 -10  -4   9       89.13       95.33      4.47 o
  -9  -4   9        4.26        4.07      0.61 o
  -8  -4   9      104.84      104.91      1.65 o
  -7  -4   9      171.99      153.98      2.14 o
  -6  -4   9        5.36        4.77      0.30 o
  -5  -4   9      181.05      143.02      1.88 o
  -4  -4   9        0.05        0.00      0.22 o
  -3  -4   9        4.15        1.19      0.27 o
  -2  -4   9        0.15        0.30      0.24 o
  -1  -4   9      517.58      493.62      5.26 o
   0  -4   9      554.32      518.06      4.43 o
   1  -4   9      419.30      415.94      3.66 o
   2  -4   9      165.54      161.04      1.81 o
   3  -4   9      117.00      110.36      1.69 o
   4  -4   9      270.72      269.50      3.64 o
   5  -4   9       78.55       80.53      1.69 o
   6  -4   9      186.43      181.13      2.92 o
   7  -4   9       72.91       67.47      1.64 o
   8  -4   9       19.16       19.20      1.26 o
 -10  -3   9       40.61       43.15      1.36 o
  -9  -3   9       44.56       44.43      2.24 o
  -8  -3   9        1.54        2.77      0.49 o
  -7  -3   9      276.98      262.70      4.20 o
  -6  -3   9      194.65      180.35      2.29 o
  -5  -3   9     1036.03      988.51      7.90 o
  -4  -3   9       18.99       19.88      0.48 o
  -3  -3   9     2205.26     2107.64     16.54 o
  -2  -3   9       47.94       43.70      0.76 o
  -1  -3   9       24.83       22.24      0.57 o
   0  -3   9      205.50      208.40      2.26 o
   1  -3   9        0.72        1.09      0.25 o
   2  -3   9      398.67      399.94      3.53 o
   3  -3   9      129.01      125.75      1.68 o
   4  -3   9      131.96      130.80      6.48 o
   5  -3   9       35.63       33.99      1.30 o
   6  -3   9        9.37        7.63      0.65 o
   7  -3   9       71.81       71.55      1.70 o
   8  -3   9       16.87       17.41      0.95 o
 -11  -2   9        3.07        2.50      0.60 o
 -10  -2   9       31.41       30.14      1.12 o
  -9  -2   9       28.72       32.36      1.09 o
  -8  -2   9      125.92      118.58      1.88 o
  -7  -2   9       10.69       13.73      0.45 o
  -6  -2   9      328.44      314.60      3.10 o
  -5  -2   9       52.90       52.47      0.71 o
  -4  -2   9       43.50       43.22      0.64 o
  -3  -2   9      237.89      225.62      2.08 o
  -2  -2   9      173.23      163.21      1.67 o
  -1  -2   9       52.70       54.14      0.88 o
   0  -2   9        8.39        8.79      0.38 o
   1  -2   9      246.19      223.48      2.16 o
   2  -2   9      138.41      135.94      1.48 o
   3  -2   9       76.28       68.30      1.14 o
   4  -2   9      103.36       95.28      1.71 o
   5  -2   9       40.57       35.48      1.65 o
   6  -2   9       95.30       91.39      1.95 o
   7  -2   9       13.41       14.12      0.84 o
   8  -2   9       11.69       12.87      0.88 o
 -11  -1   9       29.13       26.90      1.31 o
 -10  -1   9        9.51        9.06      0.59 o
  -9  -1   9      260.99      252.85      3.11 o
  -8  -1   9       66.11       65.06      1.20 o
  -7  -1   9      396.49      369.67      4.08 o
  -6  -1   9       40.50       39.58      0.78 o
  -5  -1   9       40.61       37.34      0.77 o
  -4  -1   9      686.18      674.98      5.17 o
  -3  -1   9      725.16      708.10      5.33 o
  -2  -1   9      317.88      317.80      3.17 o
  -1  -1   9       17.16       17.77      0.46 o
   0  -1   9        1.41        2.14      0.36 o
   1  -1   9       88.95       90.79      1.12 o
   2  -1   9      117.16      122.19      1.40 o
   3  -1   9      334.17      342.37      5.90 o
   4  -1   9       41.18       43.67      2.01 o
   5  -1   9       28.32       25.87      1.24 o
   6  -1   9       39.45       39.68      1.26 o
   7  -1   9        5.84        6.60      0.69 o
   8  -1   9       38.12       40.17      1.42 o
 -11   0   9       29.63       30.21      0.95 o
 -10   0   9        3.81        2.10      0.42 o
  -9   0   9        0.01        0.00      0.32 o
  -8   0   9       39.02       32.07      0.84 o
  -7   0   9       18.27       20.66      1.12 o
  -6   0   9      191.48      205.30      2.36 o
  -5   0   9       28.50       21.61      1.08 o
  -4   0   9       41.00       42.60      0.54 o
  -3   0   9      267.62      273.63      2.10 o
  -2   0   9       35.69       38.44      0.58 o
  -1   0   9     1015.70     1028.46      8.40 o
   0   0   9       15.74       10.62      0.44 o
   1   0   9      129.48      130.43      1.64 o
   2   0   9       34.04       29.88      0.65 o
   3   0   9       11.30        9.52      0.87 o
   4   0   9       66.36       63.49      1.50 o
   5   0   9       91.89       92.72      1.61 o
   6   0   9        9.43        8.31      0.71 o
   7   0   9       12.81       11.54      0.97 o
   8   0   9        4.55        6.31      0.75 o
 -11   1   9        0.78        0.51      0.40 o
 -10   1   9       91.08       92.03      1.56 o
  -9   1   9        4.39        4.53      0.44 o
  -8   1   9      131.32      118.99      1.74 o
  -7   1   9      342.18      322.28      4.21 o
  -6   1   9      149.48      132.92      2.39 o
  -5   1   9      720.47      721.93      7.28 o
  -4   1   9       62.59       60.47      0.79 o
  -3   1   9      125.89      143.87      1.34 o
  -2   1   9       46.48       45.06      0.60 o
  -1   1   9        0.29        0.30      0.20 o
   0   1   9      183.23      186.21      2.14 o
   1   1   9        1.26        1.10      0.45 o
   2   1   9      714.05      723.91      6.85 o
   3   1   9      304.79      313.84      4.40 o
   4   1   9      145.67      148.45      2.59 o
   5   1   9      108.02      114.38      2.19 o
   6   1   9       15.71       15.37      1.14 o
   7   1   9       97.43      100.90      2.99 o
 -11   2   9       61.05       63.04      1.29 o
 -10   2   9       61.41       62.01      1.14 o
  -9   2   9        1.18        1.19      0.36 o
  -8   2   9       41.55       41.65      1.06 o
  -7   2   9        0.47        0.83      0.36 o
  -6   2   9      264.54      258.98      3.51 o
  -5   2   9       52.10       58.77      0.97 o
  -4   2   9      124.83      126.36      1.96 o
  -3   2   9       21.13       24.70      0.52 o
  -2   2   9       49.61       50.16      0.70 o
  -1   2   9       91.55       82.40      0.99 o
   0   2   9      258.64      261.83      2.59 o
   1   2   9       86.43       86.80      1.43 o
   2   2   9       88.37       90.37      1.26 o
   3   2   9       19.79       19.59      0.75 o
   4   2   9        9.19       11.65      0.81 o
   5   2   9        5.20        3.96      0.77 o
   6   2   9       17.23       15.11      1.20 o
   7   2   9        9.72       10.25      1.56 o
 -11   3   9       12.12       11.69      0.69 o
 -10   3   9        6.88        7.42      0.53 o
  -9   3   9      278.83      271.88      3.31 o
  -8   3   9       62.03       62.20      1.35 o
  -7   3   9       55.25       55.76      1.25 o
  -6   3   9      105.03       99.64      1.75 o
  -5   3   9        2.53        1.37      0.65 o
  -4   3   9      132.51      133.21      3.87 o
  -3   3   9       55.22       49.01      0.76 o
  -2   3   9        0.06        0.25      0.21 o
  -1   3   9       44.21       45.95      0.73 o
   0   3   9      258.34      269.12      3.40 o
   1   3   9      316.92      320.34      3.47 o
   2   3   9       50.44       52.78      1.10 o
   3   3   9       45.11       45.78      1.38 o
   4   3   9        0.01        0.10      0.53 o
   5   3   9       70.49       74.67      2.53 o
   6   3   9       22.94       23.85      1.45 o
 -11   4   9       47.80       50.01      1.41 o
 -10   4   9        5.90        6.52      0.50 o
  -9   4   9       74.88       80.23      1.82 o
  -8   4   9       14.62       15.38      1.07 o
  -7   4   9        0.51        0.00      0.37 o
  -6   4   9       91.11       91.40      2.96 o
  -5   4   9      259.06      248.59      3.37 o
  -4   4   9      259.41      261.62      3.59 o
  -3   4   9        8.42        8.08      0.37 o
  -2   4   9      172.24      179.60      2.03 o
  -1   4   9       12.81       13.73      0.54 o
   0   4   9       59.42       56.82      1.11 o
   1   4   9       87.87       88.36      1.46 o
   2   4   9        5.95        6.23      1.08 o
   3   4   9       23.12       25.06      1.12 o
   4   4   9       11.54       11.94      0.91 o
   5   4   9       22.90       24.34      1.30 o
 -10   5   9       33.11       35.09      0.99 o
  -9   5   9        0.06        0.36      0.38 o
  -8   5   9       30.34       31.54      1.21 o
  -7   5   9        0.49        0.00      0.47 o
  -6   5   9       12.86       13.68      0.98 o
  -5   5   9        0.41        0.24      0.32 o
  -4   5   9        1.57        0.69      0.48 o
  -3   5   9        5.41        4.31      0.32 o
  -2   5   9       43.02       38.53      0.74 o
  -1   5   9       21.10       24.14      0.91 o
   0   5   9      248.89      247.79      3.67 o
   1   5   9      111.36      114.60      1.99 o
   2   5   9       75.93       78.78      2.24 o
   3   5   9       36.71       40.92      1.76 o
   4   5   9        0.03        0.00      0.58 o
  -9   6   9       11.80       12.91      1.26 o
  -8   6   9       36.94       36.73      1.39 o
  -7   6   9      139.42      126.84      5.71 o
  -6   6   9       13.62       16.14      1.01 o
  -5   6   9      106.06      104.00      1.79 o
  -4   6   9        0.25        0.44      0.42 o
  -3   6   9      133.99      127.43      1.49 o
  -2   6   9       91.26       89.77      1.48 o
  -1   6   9       22.59       24.35      0.77 o
   0   6   9       17.16       18.26      1.64 o
   1   6   9       52.84       51.84      2.39 o
   2   6   9       27.00       31.39      1.66 o
   3   6   9       23.69       25.49      1.52 o
  -8   7   9        2.72        2.23      0.67 o
  -7   7   9       24.86       25.81      1.30 o
  -6   7   9       21.90       22.63      1.24 o
  -5   7   9        0.71        1.18      0.64 o
  -4   7   9      115.98      121.99      2.24 o
  -3   7   9       23.28       26.49      1.18 o
  -2   7   9      110.12      109.14      1.51 o
  -1   7   9       27.39       31.10      0.78 o
   0   7   9       56.23       56.13      1.68 o
   1   7   9       25.71       25.24      1.46 o
  -7   8   9       77.03       75.81      2.25 o
  -6   8   9       72.50       72.76      2.26 o
  -5   8   9       31.80       29.69      1.68 o
  -4   8   9       29.50       26.87      1.48 o
  -3   8   9       48.26       49.89      1.49 o
  -2   8   9        3.79        3.14      0.34 o
  -1   8   9       98.62       99.64      1.44 o
  -2 -11  10       29.33       31.24      1.65 o
  -1 -11  10       40.85       43.23      1.23 o
   0 -11  10        5.09        3.97      0.44 o
   1 -11  10       16.09       17.14      1.03 o
   2 -11  10        0.88        0.36      1.19 o
   3 -11  10       31.86       39.35      1.44 o
   4 -11  10       47.45       47.15      1.82 o
  -4 -10  10        2.08        2.22      0.88 o
  -3 -10  10        2.37        2.95      1.08 o
  -2 -10  10       23.10       26.26      1.29 o
  -1 -10  10       51.54       50.40      1.26 o
   0 -10  10        0.08        0.00      0.31 o
   1 -10  10       63.89       60.12      1.22 o
   2 -10  10       18.42       16.56      1.69 o
   3 -10  10       20.42       21.41      1.82 o
   4 -10  10       31.39       29.35      1.45 o
   5 -10  10      130.59      130.87      3.12 o
  -6  -9  10       26.17       27.36      0.98 o
  -5  -9  10       55.52       59.42      1.72 o
  -4  -9  10       43.17       47.99      1.52 o
  -3  -9  10       29.68       31.84      1.24 o
  -2  -9  10       30.34       33.53      1.07 o
  -1  -9  10       29.50       27.18      1.12 o
   0  -9  10       17.94       16.61      0.73 o
   1  -9  10       63.03       63.25      1.54 o
   2  -9  10       97.48      102.04      1.88 o
   3  -9  10       37.24       35.57      2.13 o
   4  -9  10      113.63      125.28      4.12 o
   5  -9  10       18.33       16.19      1.14 o
   6  -9  10       52.12       48.82      1.81 o
  -7  -8  10       33.16       33.70      0.97 o
  -6  -8  10       41.51       42.47      1.26 o
  -5  -8  10        9.18        8.15      0.62 o
  -4  -8  10      204.05      201.19      2.86 o
  -3  -8  10        1.69        0.59      0.37 o
  -2  -8  10      114.89      107.56      1.65 o
  -1  -8  10       45.72       42.76      1.26 o
   0  -8  10      171.26      172.21      2.39 o
   1  -8  10       34.39       32.13      1.48 o
   2  -8  10        5.36        3.90      0.31 o
   3  -8  10      125.45      125.56      3.98 o
   4  -8  10       35.11       33.65      1.99 o
   5  -8  10      252.45      239.75      6.29 o
   6  -8  10       38.79       40.21      1.31 o
   7  -8  10        5.20        5.36      0.70 o
  -8  -7  10       57.88       61.14      1.45 o
  -7  -7  10       90.28       84.75      1.46 o
  -6  -7  10       47.92       46.19      1.12 o
  -5  -7  10       12.64       10.54      0.60 o
  -4  -7  10       21.41       23.77      1.19 o
  -3  -7  10       92.96       84.90      1.39 o
  -2  -7  10        1.77        2.65      0.44 o
  -1  -7  10      191.00      180.61      2.47 o
   0  -7  10      123.39      102.63      2.75 o
   1  -7  10       45.04       43.44      1.09 o
   2  -7  10       36.58       28.53      0.94 o
   3  -7  10       18.96       18.05      1.03 o
   4  -7  10        3.68        3.21      0.65 o
   5  -7  10       38.70       39.32      2.82 o
   6  -7  10        3.69        3.76      0.59 o
   7  -7  10       12.58       11.96      0.83 o
  -9  -6  10       14.26       14.47      1.05 o
  -8  -6  10       43.40       42.28      1.15 o
  -7  -6  10        2.32        2.08      0.42 o
  -6  -6  10       34.21       30.25      0.84 o
  -5  -6  10        7.12        8.48      0.52 o
  -4  -6  10       42.82       42.72      0.97 o
  -3  -6  10       16.63       16.03      0.66 o
  -2  -6  10      262.51      265.38      3.26 o
  -1  -6  10      310.04      272.43      3.30 o
   0  -6  10       43.07       47.25      1.02 o
   1  -6  10      489.77      462.41      5.70 o
   2  -6  10      140.90      146.20      1.96 o
   3  -6  10      215.93      206.33      3.88 o
   4  -6  10       11.45       10.86      1.05 o
   5  -6  10       28.46       27.68      1.27 o
   6  -6  10       28.84       29.47      1.11 o
   7  -6  10       72.85       69.32      1.73 o
   8  -6  10       20.81       20.34      1.03 o
  -9  -5  10        5.37        6.97      0.74 o
  -8  -5  10       52.26       49.48      1.16 o
  -7  -5  10       39.05       36.93      0.99 o
  -6  -5  10       29.48       28.04      0.77 o
  -5  -5  10       23.06       18.23      0.64 o
  -4  -5  10       63.15       62.54      1.03 o
  -3  -5  10      488.98      455.49      4.43 o
  -2  -5  10       64.59       71.91      2.14 o
  -1  -5  10       13.92       14.10      0.52 o
   0  -5  10        0.27        0.33      0.26 o
   1  -5  10      583.17      541.70      4.36 o
   2  -5  10      230.07      221.53      2.68 o
   3  -5  10      113.04      109.41      2.72 o
   4  -5  10       44.83       42.44      2.44 o
   5  -5  10       73.23       72.63      1.98 o
   6  -5  10        7.50        7.08      0.66 o
   7  -5  10        6.11        5.38      0.66 o
   8  -5  10       94.15       90.86      3.31 o
 -10  -4  10       31.72       30.79      1.46 o
  -9  -4  10       40.49       41.29      1.33 o
  -8  -4  10        0.09        0.00      0.32 o
  -7  -4  10        9.49       11.55      0.57 o
  -6  -4  10       24.26       18.96      0.51 o
  -5  -4  10       42.11       43.12      0.79 o
  -4  -4  10       30.05       26.44      0.64 o
  -3  -4  10      598.04      554.66      5.21 o
  -2  -4  10        2.29        2.88      0.30 o
  -1  -4  10     1182.89     1098.17      9.88 o
   0  -4  10        0.71        0.98      0.28 o
   1  -4  10        0.10        0.01      0.21 o
   2  -4  10        0.10        0.22      0.26 o
   3  -4  10      242.54      229.45      3.11 o
   4  -4  10       84.40       81.40      2.07 o
   5  -4  10      269.77      251.63      5.39 o
   6  -4  10       85.17       87.36      2.12 o
   7  -4  10        5.11        5.30      1.21 o
   8  -4  10       42.41       41.61      1.41 o
 -10  -3  10        2.45        2.71      0.60 o
  -9  -3  10       77.09       77.30      1.76 o
  -8  -3  10       85.87       86.96      1.37 o
  -7  -3  10       52.96       45.73      1.65 o
  -6  -3  10        1.05        1.60      0.29 o
  -5  -3  10        7.06        8.46      0.36 o
  -4  -3  10        8.86       11.47      0.38 o
  -3  -3  10     2289.04     2210.87     17.36 o
  -2  -3  10       55.76       57.44      0.94 o
  -1  -3  10     2490.00     2341.60     20.57 o
   0  -3  10      123.73      119.20      1.53 o
   1  -3  10      154.47      150.02      1.63 o
   2  -3  10        9.62        9.60      0.42 o
   3  -3  10        8.21        9.78      0.46 o
   4  -3  10       61.20       65.48      1.84 o
   5  -3  10       10.05       10.53      0.86 o
   6  -3  10      158.70      155.10      2.71 o
   7  -3  10        1.04        0.28      0.77 o
   8  -3  10       97.78       95.73      2.16 o
 -11  -2  10       44.35       44.87      1.41 o
 -10  -2  10       84.97       86.95      2.47 o
  -9  -2  10        0.02        0.20      0.44 o
  -8  -2  10        5.86        7.72      0.51 o
  -7  -2  10       16.08       18.14      0.57 o
  -6  -2  10      267.64      266.50      3.09 o
  -5  -2  10        6.22        8.42      0.34 o
  -4  -2  10      581.65      561.81      4.70 o
  -3  -2  10      147.12      129.57      1.54 o
  -2  -2  10      109.54       98.07      1.17 o
  -1  -2  10       14.25       15.67      0.53 o
   0  -2  10      133.94      128.18      1.61 o
   1  -2  10       87.23       77.84      1.24 o
   2  -2  10       37.71       39.33      0.71 o
   3  -2  10      425.52      402.61      5.10 o
   4  -2  10      204.79      201.99      3.85 o
   5  -2  10        8.21        6.62      0.78 o
   6  -2  10        2.63        3.51      0.59 o
   7  -2  10        9.66        8.58      0.78 o
   8  -2  10        0.28        1.86      0.61 o
 -11  -1  10       18.11       19.09      1.14 o
 -10  -1  10      110.59      113.58      1.85 o
  -9  -1  10       26.31       26.87      0.84 o
  -8  -1  10       35.52       35.65      0.91 o
  -7  -1  10      197.19      193.36      2.86 o
  -6  -1  10       12.71       13.77      0.51 o
  -5  -1  10     2571.02     2473.79     21.46 o
  -4  -1  10       29.56       29.51      0.52 o
  -3  -1  10     2094.39     1950.85     16.81 o
  -2  -1  10      226.74      226.10      2.19 o
  -1  -1  10       12.29       12.59      0.72 o
   0  -1  10      138.20      149.51      1.81 o
   1  -1  10       12.49        7.08      0.41 o
   2  -1  10      126.72      133.82      1.53 o
   3  -1  10      156.53      144.63      3.02 o
   4  -1  10        0.59        0.31      0.81 o
   5  -1  10       84.36       86.28      2.29 o
   6  -1  10        2.80        1.73      0.56 o
   7  -1  10       96.72       98.42      2.16 o
 -11   0  10      109.90      108.27      1.84 o
 -10   0  10       24.61       25.70      0.86 o
  -9   0  10       97.46       94.86      1.57 o
  -8   0  10      277.27      263.77      3.17 o
  -7   0  10       23.90       24.55      1.00 o
  -6   0  10       36.86       28.61      0.67 o
  -5   0  10       72.56       60.83      1.03 o
  -4   0  10      127.99      151.76      1.38 o
  -3   0  10        0.02        1.00      0.19 o
  -2   0  10      163.81      173.40      1.63 o
  -1   0  10       82.42       84.60      1.46 o
   0   0  10      352.80      370.13      3.76 o
   1   0  10      117.93      135.46      2.14 o
   2   0  10      326.08      328.60      3.47 o
   3   0  10       99.41      105.65      1.65 o
   4   0  10       13.40       12.28      0.80 o
   5   0  10       33.86       32.56      0.98 o
   6   0  10        1.95        1.74      0.58 o
   7   0  10        1.25        1.41      0.59 o
 -11   1  10        0.07        0.13      0.40 o
 -10   1  10        0.08        0.23      0.37 o
  -9   1  10      114.86      118.09      2.27 o
  -8   1  10       21.84       22.90      0.85 o
  -7   1  10      238.11      252.99      3.54 o
  -6   1  10      171.28      156.59      1.92 o
  -5   1  10      121.33      136.62      1.77 o
  -4   1  10      722.39      668.76      5.96 o
  -3   1  10       23.06       21.62      0.73 o
  -2   1  10        6.62        9.49      0.37 o
  -1   1  10       22.80       19.41      0.57 o
   0   1  10        9.89       12.97      0.51 o
   1   1  10      220.47      213.15      2.48 o
   2   1  10       22.69       21.61      0.70 o
   3   1  10        8.71        8.93      0.70 o
   4   1  10      131.21      131.20      2.48 o
   5   1  10       11.22       10.09      0.78 o
   6   1  10      162.24      168.53      3.83 o
   7   1  10        0.33        0.28      0.77 o
 -11   2  10       17.02       16.74      0.73 o
 -10   2  10       21.99       25.40      0.85 o
  -9   2  10       47.02       46.46      1.07 o
  -8   2  10       42.19       41.05      1.10 o
  -7   2  10       97.43       93.15      2.19 o
  -6   2  10       40.88       42.17      1.50 o
  -5   2  10      224.97      219.35      3.02 o
  -4   2  10        1.93        0.70      0.18 o
  -3   2  10        5.69        7.81      0.34 o
  -2   2  10       44.61       51.65      0.74 o
  -1   2  10       46.12       52.58      0.87 o
   0   2  10       32.13       28.52      1.26 o
   1   2  10      137.63      144.28      1.73 o
   2   2  10       12.11       10.72      0.50 o
   3   2  10       62.46       65.97      1.38 o
   4   2  10       18.27       17.69      0.96 o
   5   2  10       44.20       44.91      1.85 o
   6   2  10        4.43        5.32      0.96 o
 -11   3  10       63.69       65.45      1.35 o
 -10   3  10       41.82       40.23      1.04 o
  -9   3  10       96.27      100.82      1.68 o
  -8   3  10       22.81       21.39      0.85 o
  -7   3  10        2.40        1.12      0.73 o
  -6   3  10        1.21        0.17      0.47 o
  -5   3  10      104.38      102.83      1.73 o
  -4   3  10       11.08        9.16      0.56 o
  -3   3  10        0.25        0.03      0.21 o
  -2   3  10        0.31        0.27      0.25 o
  -1   3  10      144.46      143.08      1.67 o
   0   3  10      110.26      108.65      1.60 o
   1   3  10       94.36       91.75      1.50 o
   2   3  10      367.74      363.08      4.69 o
   3   3  10       12.95       12.49      0.94 o
   4   3  10       48.23       51.52      2.57 o
   5   3  10        4.88        5.00      1.46 o
 -10   4  10        2.02        2.45      0.44 o
  -9   4  10      167.60      169.19      2.88 o
  -8   4  10        1.37        2.25      0.48 o
  -7   4  10      299.57      303.63      6.95 o
  -6   4  10       29.37       29.12      1.21 o
  -5   4  10       19.46       19.55      0.73 o
  -4   4  10       55.32       51.02      1.42 o
  -3   4  10       62.70       64.43      1.02 o
  -2   4  10      387.21      367.07      3.78 o
  -1   4  10      121.10      120.60      2.81 o
   0   4  10      156.77      154.03      2.32 o
   1   4  10       83.55       88.47      1.52 o
   2   4  10       36.97       36.29      1.12 o
   3   4  10        3.77        2.57      0.66 o
   4   4  10        0.01        0.00      0.54 o
 -10   5  10       45.04       44.17      1.14 o
  -9   5  10       21.98       24.19      1.14 o
  -8   5  10        1.78        0.60      0.93 o
  -7   5  10       29.55       26.91      1.24 o
  -6   5  10        7.20        7.30      0.78 o
  -5   5  10       32.48       31.17      0.93 o
  -4   5  10       32.73       34.93      1.76 o
  -3   5  10       15.95       15.21      0.47 o
  -2   5  10       12.52       13.32      0.53 o
  -1   5  10        5.12        4.74      0.49 o
   0   5  10        8.94        9.00      0.76 o
   1   5  10       49.79       49.52      1.33 o
   2   5  10       44.46       44.82      1.74 o
   3   5  10       28.40       25.07      1.48 o
  -9   6  10       43.28       46.17      1.58 o
  -8   6  10       10.92        9.43      0.87 o
  -7   6  10        0.42        0.65      0.59 o
  -6   6  10      187.22      183.77      6.19 o
  -5   6  10       43.82       43.95      1.13 o
  -4   6  10      192.88      192.75      3.05 o
  -3   6  10        5.47        5.12      0.31 o
  -2   6  10       24.94       26.41      0.72 o
  -1   6  10      118.17      115.82      1.94 o
   0   6  10        0.02        0.03      0.59 o
   1   6  10       29.93       28.46      1.52 o
   2   6  10        0.15        0.13      0.74 o
  -8   7  10        6.62        5.47      0.80 o
  -7   7  10        9.16       10.34      0.97 o
  -6   7  10       21.86       20.77      2.93 o
  -5   7  10       37.38       33.15      1.98 o
  -4   7  10        0.02        0.00      0.52 o
  -3   7  10        9.73       10.35      0.80 o
  -2   7  10       46.85       52.77      0.99 o
  -1   7  10       81.37       81.04      1.38 o
   0   7  10      101.04      105.10      2.39 o
  -5   8  10       79.68       86.01      4.09 o
  -4   8  10        0.02        0.00      0.50 o
  -3   8  10      100.41       97.67      2.18 o
  -2 -11  11       49.40       51.18      2.07 o
  -1 -11  11       21.84       20.09      0.84 o
   0 -11  11       48.90       47.52      1.38 o
   1 -11  11        2.57        1.49      0.59 o
   2 -11  11       55.45       50.77      2.83 o
   3 -11  11       47.83       48.88      1.64 o
  -4 -10  11      140.19      142.04      3.46 o
  -3 -10  11       30.78       29.79      1.60 o
  -2 -10  11       11.14       11.53      0.94 o
  -1 -10  11        1.74        0.60      0.55 o
   0 -10  11       20.19       18.32      0.73 o
   1 -10  11       59.39       58.89      1.21 o
   2 -10  11       46.11       49.28      2.67 o
   3 -10  11       23.36       26.29      1.95 o
   4 -10  11       19.14       21.52      1.84 o
   5 -10  11       16.26       17.01      1.35 o
  -6  -9  11        2.10        1.97      0.50 o
  -5  -9  11        1.04        0.67      0.64 o
  -4  -9  11        6.87        7.85      0.81 o
  -3  -9  11       13.33       14.77      0.94 o
  -2  -9  11        0.78        0.35      0.47 o
  -1  -9  11        2.43        0.96      0.56 o
   0  -9  11       11.67       10.20      0.99 o
   1  -9  11        5.49        4.38      0.45 o
   2  -9  11       21.19       17.47      0.61 o
   3  -9  11        8.88       11.18      1.40 o
   4  -9  11       48.47       50.07      2.58 o
   5  -9  11       29.72       29.50      1.46 o
   6  -9  11       28.26       27.39      2.52 o
  -7  -8  11        1.93        2.52      0.79 o
  -6  -8  11       20.34       19.84      0.82 o
  -5  -8  11      102.88      102.45      1.82 o
  -4  -8  11       18.20       18.82      1.00 o
  -3  -8  11      135.15      137.16      1.97 o
  -2  -8  11        1.38        1.56      0.44 o
  -1  -8  11       18.85       17.35      0.76 o
   0  -8  11        7.61        5.51      1.16 o
   1  -8  11        0.40        0.00      0.71 o
   2  -8  11      125.64      122.62      2.00 o
   3  -8  11       63.39       66.28      2.83 o
   4  -8  11       22.39       22.56      1.73 o
   5  -8  11       13.55       11.32      1.43 o
   6  -8  11        0.43        0.00      0.50 o
  -8  -7  11        1.97        0.69      0.58 o
  -7  -7  11       68.56       69.77      1.20 o
  -6  -7  11       12.22       13.26      0.88 o
  -5  -7  11       14.26       14.07      0.73 o
  -4  -7  11       58.10       57.59      1.28 o
  -3  -7  11       77.47       74.04      1.46 o
  -2  -7  11      174.58      168.99      2.41 o
  -1  -7  11       27.50       22.64      0.79 o
   0  -7  11       20.45       21.37      1.15 o
   1  -7  11      112.79      111.14      1.94 o
   2  -7  11       21.66       24.44      0.93 o
   3  -7  11      320.82      308.60      5.35 o
   4  -7  11        0.21        0.00      0.55 o
   5  -7  11        0.53        0.81      0.64 o
   6  -7  11        0.01        0.00      0.47 o
   7  -7  11        0.53        1.36      0.82 o
  -9  -6  11       78.19       79.86      1.56 o
  -8  -6  11        0.40        0.33      0.42 o
  -7  -6  11      163.41      161.89      1.96 o
  -6  -6  11       12.16       11.63      0.57 o
  -5  -6  11       70.38       69.78      1.32 o
  -4  -6  11       11.96       12.00      0.53 o
  -3  -6  11        6.44        7.70      0.68 o
  -2  -6  11       50.08       55.26      1.19 o
  -1  -6  11       31.12       34.34      0.82 o
   0  -6  11      154.83      156.23      2.20 o
   1  -6  11       46.67       42.19      1.10 o
   2  -6  11        2.59        2.96      0.38 o
   3  -6  11      123.61      112.76      2.62 o
   4  -6  11       14.83       13.33      0.95 o
   5  -6  11      204.67      187.52      3.79 o
   6  -6  11       23.52       25.21      1.11 o
   7  -6  11       24.06       24.53      1.14 o
  -9  -5  11       55.72       58.31      2.58 o
  -8  -5  11        1.97        1.55      0.43 o
  -7  -5  11        0.02        0.00      0.35 o
  -6  -5  11       41.09       40.32      0.82 o
  -5  -5  11       25.69       22.21      0.63 o
  -4  -5  11       95.97       99.54      1.41 o
  -3  -5  11        1.20        2.01      0.32 o
  -2  -5  11      126.94      118.96      2.42 o
  -1  -5  11      802.79      779.05      8.31 o
   0  -5  11       88.27       78.00      1.22 o
   1  -5  11      596.84      597.49      5.65 o
   2  -5  11        4.18        4.69      0.41 o
   3  -5  11        3.78        4.48      0.37 o
   4  -5  11       27.46       28.10      1.28 o
   5  -5  11       23.37       23.20      1.22 o
   6  -5  11       28.03       26.86      1.11 o
   7  -5  11        3.20        3.47      0.65 o
 -10  -4  11      104.36      105.30      2.28 o
  -9  -4  11       12.11       10.84      0.79 o
  -8  -4  11       65.71       67.06      1.29 o
  -7  -4  11        6.44        7.42      0.51 o
  -6  -4  11       15.29       16.06      0.49 o
  -5  -4  11      110.23      112.06      1.45 o
  -4  -4  11      100.93      100.03      1.74 o
  -3  -4  11        5.43        4.40      0.35 o
  -2  -4  11      260.39      243.74      2.69 o
  -1  -4  11       22.75       27.28      0.71 o
   0  -4  11       18.26       20.69      0.62 o
   1  -4  11      111.45      112.73      1.37 o
   2  -4  11        2.31        2.42      0.37 o
   3  -4  11      281.65      259.69      3.52 o
   4  -4  11      131.60      128.74      2.86 o
   5  -4  11       11.91       10.71      0.91 o
   6  -4  11       60.42       64.08      2.16 o
   7  -4  11        4.09        5.42      0.70 o
 -10  -3  11       71.54       73.61      1.82 o
  -9  -3  11       25.95       22.80      1.12 o
  -8  -3  11       30.46       30.65      1.24 o
  -7  -3  11        0.78        0.38      0.32 o
  -6  -3  11        4.54        5.38      0.37 o
  -5  -3  11      350.99      347.09      4.32 o
  -4  -3  11      175.22      164.81      1.90 o
  -3  -3  11     1221.95     1182.98     11.35 o
  -2  -3  11       55.45       50.84      0.95 o
  -1  -3  11       46.55       44.76      1.02 o
   0  -3  11       11.96       11.29      0.48 o
   1  -3  11      213.04      192.60      3.35 o
   2  -3  11      187.37      188.92      2.43 o
   3  -3  11      140.18      124.43      1.79 o
   4  -3  11        0.02        0.26      0.54 o
   5  -3  11       51.46       50.29      1.75 o
   6  -3  11        4.46        5.27      0.68 o
   7  -3  11      124.24      124.20      2.50 o
 -10  -2  11        1.37        0.70      0.52 o
  -9  -2  11      259.86      258.88      4.40 o
  -8  -2  11        3.96        3.20      0.52 o
  -7  -2  11       53.76       56.80      1.72 o
  -6  -2  11        2.09        3.03      0.35 o
  -5  -2  11      153.62      151.14      1.51 o
  -4  -2  11      302.24      300.19      3.66 o
  -3  -2  11      343.70      329.98      3.03 o
  -2  -2  11      456.35      451.86      5.12 o
  -1  -2  11      245.10      241.64      3.03 o
   0  -2  11      206.86      215.48      2.44 o
   1  -2  11       15.60       23.21      0.68 o
   2  -2  11      152.92      163.71      1.96 o
   3  -2  11        0.35        0.00      0.39 o
   4  -2  11        5.87        6.16      0.79 o
   5  -2  11      121.59      128.21      2.99 o
   6  -2  11       50.22       49.51      1.49 o
   7  -2  11       22.26       20.34      1.32 o
 -11  -1  11        1.22        1.37      0.56 o
 -10  -1  11        4.71        4.80      1.16 o
  -9  -1  11       30.04       32.65      1.87 o
  -8  -1  11       40.17       41.46      0.98 o
  -7  -1  11      163.88      161.15      2.61 o
  -6  -1  11       66.35       65.89      1.12 o
  -5  -1  11      302.05      304.64      2.72 o
  -4  -1  11      924.28      912.98      9.43 o
  -3  -1  11      121.08      107.82      1.15 o
  -2  -1  11      149.28      151.49      1.65 o
  -1  -1  11      300.60      249.87      2.73 o
   0  -1  11       19.77       21.44      1.10 o
   1  -1  11      504.94      436.62      4.40 o
   2  -1  11       44.23       47.01      1.09 o
   3  -1  11       51.61       49.25      1.07 o
   4  -1  11       17.33       19.55      1.12 o
   5  -1  11        1.82        1.83      0.68 o
   6  -1  11       65.60       68.18      3.22 o
   7  -1  11        0.54        0.76      0.86 o
 -11   0  11      227.65      227.68      3.07 o
 -10   0  11       39.10       43.24      1.10 o
  -9   0  11        0.83        0.46      0.36 o
  -8   0  11       40.08       40.17      1.12 o
  -7   0  11      254.55      241.57      3.42 o
  -6   0  11      361.32      328.95      3.68 o
  -5   0  11      617.17      583.34      7.12 o
  -4   0  11      110.43       92.37      1.08 o
  -3   0  11      116.12      126.51      1.68 o
  -2   0  11        3.61        2.91      0.25 o
   0   0  11      167.94      154.02      1.94 o
   1   0  11        0.41        2.11      0.35 o
   2   0  11       88.23       88.28      1.56 o
   3   0  11       52.08       51.04      1.14 o
   4   0  11      121.67      120.37      2.92 o
   5   0  11       96.86       95.17      1.74 o
   6   0  11       24.13       23.34      1.10 o
 -11   1  11        0.04        0.22      0.57 o
 -10   1  11       26.10       25.72      0.87 o
  -9   1  11       51.93       46.43      1.09 o
  -8   1  11       54.38       51.41      1.27 o
  -7   1  11       97.59       94.96      2.37 o
  -6   1  11      141.75      138.92      1.82 o
  -5   1  11       22.43       25.74      0.91 o
  -4   1  11        2.48        5.33      0.27 o
  -3   1  11      208.18      200.84      2.42 o
  -2   1  11       46.22       44.24      0.98 o
  -1   1  11       99.30       82.53      1.14 o
   0   1  11       44.52       45.73      0.96 o
   1   1  11        4.72        5.10      0.44 o
   2   1  11      237.91      237.47      3.11 o
   3   1  11        8.31        8.56      0.74 o
   4   1  11       19.11       18.09      1.12 o
   5   1  11       10.72        9.26      1.06 o
   6   1  11        3.05        2.35      0.82 o
 -11   2  11       61.02       62.88      1.36 o
 -10   2  11       17.79       16.81      0.73 o
  -9   2  11       92.10       90.92      1.59 o
  -8   2  11        1.17        1.99      0.45 o
  -7   2  11      161.76      163.75      2.57 o
  -6   2  11      164.39      157.67      2.87 o
  -5   2  11        0.07        0.64      0.37 o
  -4   2  11       36.83       32.35      0.57 o
  -3   2  11       46.19       36.46      0.71 o
  -2   2  11       80.54       76.00      1.04 o
  -1   2  11        0.44        1.08      0.49 o
   0   2  11       68.10       71.14      1.45 o
   1   2  11       17.18       17.91      0.68 o
   2   2  11       30.09       31.28      1.01 o
   3   2  11       62.56       62.38      1.90 o
   4   2  11        0.72        1.11      0.62 o
   5   2  11       30.17       29.61      1.59 o
 -10   3  11        1.72        2.02      0.44 o
  -9   3  11        2.82        5.08      0.56 o
  -8   3  11        1.65        1.46      0.54 o
  -7   3  11       70.97       72.80      2.75 o
  -6   3  11        5.25        4.19      0.98 o
  -5   3  11      261.56      260.62      3.61 o
  -4   3  11        0.07        0.66      0.75 o
  -3   3  11        6.02        3.91      0.43 o
  -2   3  11        6.18        5.43      0.38 o
  -1   3  11        0.22        0.19      0.31 o
   0   3  11      135.28      142.10      1.96 o
   1   3  11        0.04        4.58      1.96 o
   2   3  11       13.06       13.07      0.75 o
   3   3  11       27.87       27.38      1.21 o
   4   3  11       56.62       56.68      1.73 o
   5   3  11        6.36        7.94      1.07 o
 -10   4  11        1.54        1.47      0.51 o
  -9   4  11       24.23       25.44      1.09 o
  -8   4  11        4.87        4.34      0.67 o
  -7   4  11      215.54      212.01      4.01 o
  -6   4  11      111.65      116.27      2.66 o
  -5   4  11      297.44      286.32      3.95 o
  -4   4  11       74.24       71.79      1.57 o
  -3   4  11        0.19        0.06      0.25 o
  -2   4  11       14.14       13.66      0.67 o
  -1   4  11       54.77       54.47      2.18 o
   0   4  11      146.41      144.85      3.68 o
   1   4  11      147.09      147.45      2.38 o
   2   4  11       37.52       36.25      1.38 o
   3   4  11       65.21       60.62      1.77 o
   4   4  11       40.78       39.73      2.31 o
  -9   5  11       18.95       19.50      1.10 o
  -8   5  11       59.82       59.55      3.56 o
  -7   5  11       17.53       16.43      2.13 o
  -6   5  11       74.36       71.88      2.09 o
  -5   5  11       52.28       54.12      1.29 o
  -4   5  11       22.00       22.43      0.95 o
  -3   5  11       60.74       63.89      1.26 o
  -2   5  11        4.49        5.03      0.50 o
  -1   5  11       81.56       80.82      1.56 o
   0   5  11      108.94      112.55      4.95 o
   1   5  11       43.83       43.05      2.53 o
   2   5  11        5.73        5.47      0.97 o
  -8   6  11       53.09       52.05      1.80 o
  -7   6  11      156.19      152.28      3.36 o
  -6   6  11        1.71        2.92      0.71 o
  -5   6  11       51.36       54.94      1.33 o
  -4   6  11       42.40       42.94      1.30 o
  -3   6  11      161.37      158.47      1.81 o
  -2   6  11      112.34      116.22      1.62 o
  -1   6  11        5.80        4.43      0.55 o
   0   6  11       35.99       38.37      1.47 o
   1   6  11        2.16        1.38      0.82 o
  -6   7  11        2.29        2.76      0.77 o
  -5   7  11       29.98       32.86      1.62 o
  -4   7  11       44.39       49.46      1.44 o
  -3   7  11        1.37        2.50      0.61 o
  -2   7  11       28.76       28.14      0.74 o
  -1   7  11       10.66       11.50      0.72 o
  -1 -11  12       24.38       27.01      1.03 o
   0 -11  12        1.32        1.60      0.59 o
   1 -11  12       12.62       13.88      0.54 o
  -4 -10  12       61.12       73.02      4.01 o
  -3 -10  12      423.80      438.96      7.62 o
  -2 -10  12       66.60       75.60      2.01 o
  -1 -10  12      539.78      532.13      7.51 o
   0 -10  12        3.82        4.83      0.49 o
   1 -10  12       73.22       67.10      1.64 o
   2 -10  12       51.42       46.38      2.58 o
   3 -10  12        7.08        8.37      1.43 o
   4 -10  12       99.03      102.73      3.95 o
  -5  -9  12       45.06       44.70      1.56 o
  -4  -9  12       35.78       40.21      1.76 o
  -3  -9  12       17.80       17.68      1.02 o
  -2  -9  12        7.63       10.98      0.86 o
  -1  -9  12       43.50       44.56      1.44 o
   0  -9  12        0.07        0.00      0.61 o
   1  -9  12        4.63        3.71      0.79 o
   2  -9  12       59.57       62.55      3.02 o
   3  -9  12        2.76        2.44      1.08 o
   4  -9  12       21.97       20.61      1.80 o
   5  -9  12        0.08        0.47      0.98 o
  -7  -8  12       26.56       29.44      0.84 o
  -6  -8  12       41.08       44.58      1.17 o
  -5  -8  12      181.68      186.99      2.71 o
  -4  -8  12      104.57      102.31      2.21 o
  -3  -8  12       44.22       44.39      1.22 o
  -2  -8  12       10.97        9.78      0.78 o
  -1  -8  12        0.29        0.00      0.51 o
   0  -8  12       43.14       45.75      1.70 o
   1  -8  12       30.17       29.66      1.01 o
   2  -8  12        5.41        4.18      0.48 o
   3  -8  12        1.04        1.85      0.99 o
   4  -8  12        6.84        8.86      1.32 o
   5  -8  12       34.69       32.82      1.58 o
   6  -8  12       21.08       22.02      2.50 o
  -8  -7  12       10.49       10.97      0.73 o
  -7  -7  12        0.14        0.03      0.33 o
  -6  -7  12        5.36        6.56      0.55 o
  -5  -7  12      170.56      167.20      2.43 o
  -4  -7  12        1.45        0.99      0.49 o
  -3  -7  12       53.46       56.27      1.30 o
  -2  -7  12        1.74        1.98      0.46 o
  -1  -7  12       59.78       56.45      1.46 o
   0  -7  12       17.32       15.25      1.04 o
   1  -7  12      221.08      197.70      2.97 o
   2  -7  12        2.24        2.02      0.45 o
   3  -7  12       63.92       61.50      1.93 o
   4  -7  12        0.45        0.24      0.60 o
   5  -7  12        2.70        2.54      0.72 o
   6  -7  12        0.76        0.36      0.52 o
  -8  -6  12       37.58       37.10      1.11 o
  -7  -6  12        2.91        3.01      0.31 o
  -6  -6  12       56.91       56.65      1.06 o
  -5  -6  12      105.90      106.64      1.74 o
  -4  -6  12       61.77       64.84      1.17 o
  -3  -6  12       76.96       80.44      1.69 o
  -2  -6  12      142.84      135.73      2.26 o
  -1  -6  12       53.42       55.68      1.21 o
   0  -6  12       62.92       73.26      1.61 o
   1  -6  12       10.68        9.11      0.53 o
   2  -6  12       67.55       67.30      1.24 o
   3  -6  12       44.53       43.09      1.62 o
   4  -6  12       39.63       42.49      1.63 o
   5  -6  12       96.96       98.55      2.59 o
   6  -6  12       38.25       37.95      1.62 o
   7  -6  12       31.42       31.21      1.30 o
  -9  -5  12       41.83       43.70      1.44 o
  -8  -5  12       94.12       95.81      1.69 o
  -7  -5  12       89.92       91.92      1.63 o
  -6  -5  12        6.35        5.79      0.39 o
  -5  -5  12       18.68       20.48      0.76 o
  -4  -5  12        9.17       10.19      0.59 o
  -3  -5  12      336.65      333.40      3.96 o
  -2  -5  12       53.17       58.26      1.09 o
  -1  -5  12      136.20      133.32      2.75 o
   0  -5  12      245.08      234.04      2.99 o
   1  -5  12        2.46        3.42      0.40 o
   2  -5  12      495.84      475.13      5.23 o
   3  -5  12       28.65       25.66      0.80 o
   4  -5  12       13.59       12.00      0.97 o
   5  -5  12        4.93        4.10      0.78 o
   6  -5  12        0.02        0.00      0.62 o
   7  -5  12       74.64       72.40      1.89 o
  -9  -4  12        5.34        4.81      0.67 o
  -8  -4  12        1.57        2.39      0.46 o
  -7  -4  12       61.40       60.63      1.23 o
  -6  -4  12       12.42       14.44      0.54 o
  -5  -4  12       49.42       45.99      1.01 o
  -4  -4  12        5.71        7.76      0.47 o
  -3  -4  12        5.23        6.04      0.41 o
  -2  -4  12       36.09       37.75      1.06 o
  -1  -4  12      165.63      156.91      1.96 o
   0  -4  12       80.35       84.58      1.41 o
   1  -4  12      499.58      511.14      4.97 o
   2  -4  12       75.70       80.90      1.67 o
   3  -4  12      104.95      110.50      1.89 o
   4  -4  12       33.21       35.21      1.49 o
   5  -4  12      117.26      121.34      3.88 o
   6  -4  12       83.13       86.46      2.02 o
   7  -4  12       22.69       23.01      1.14 o
 -10  -3  12        0.99        0.80      0.54 o
  -9  -3  12      181.01      191.76      3.51 o
  -8  -3  12       95.25       94.56      2.19 o
  -7  -3  12       17.19       18.24      0.68 o
  -6  -3  12       48.30       47.19      0.85 o
  -5  -3  12       16.57       15.93      0.57 o
  -4  -3  12      444.38      434.47      5.99 o
  -3  -3  12       20.56       21.46      0.57 o
  -2  -3  12      876.34      843.31      9.64 o
  -1  -3  12       13.94       12.14      0.52 o
   0  -3  12      425.75      422.69      4.59 o
   1  -3  12        9.29        6.14      0.43 o
   2  -3  12       29.59       30.50      0.84 o
   3  -3  12        0.29        0.19      0.32 o
   4  -3  12        0.59        0.00      1.17 o
   5  -3  12        0.52        0.64      0.66 o
   6  -3  12       18.22       18.67      1.41 o
   7  -3  12        3.75        4.37      0.72 o
 -10  -2  12       29.77       30.82      1.19 o
  -9  -2  12       14.92       15.32      1.03 o
  -8  -2  12        9.96       11.22      0.70 o
  -7  -2  12       15.96       18.51      0.74 o
  -6  -2  12       99.40       99.72      1.81 o
  -5  -2  12      164.59      161.09      1.78 o
  -4  -2  12       17.37       17.04      0.63 o
  -3  -2  12       26.51       24.48      0.76 o
  -2  -2  12      101.58       94.06      1.22 o
  -1  -2  12        3.74        1.84      0.34 o
   0  -2  12      677.23      623.49      6.04 o
   1  -2  12       92.42       73.53      1.23 o
   2  -2  12      206.71      197.52      2.59 o
   3  -2  12       56.59       59.70      1.20 o
   4  -2  12      164.80      164.34      3.54 o
   5  -2  12       17.44       18.46      1.61 o
   6  -2  12       13.14       13.36      0.93 o
 -10  -1  12       38.78       39.86      1.27 o
  -9  -1  12        1.04        0.97      0.41 o
  -8  -1  12        0.19        0.08      0.35 o
  -7  -1  12       23.32       22.93      1.23 o
  -6  -1  12       30.24       26.27      0.87 o
  -5  -1  12       77.85       75.06      0.91 o
  -4  -1  12       19.05       18.05      0.53 o
  -3  -1  12      134.27      123.66      1.31 o
  -2  -1  12      227.39      225.88      2.31 o
  -1  -1  12       15.26        7.65      0.45 o
   0  -1  12       42.82       43.77      0.93 o
   1  -1  12        4.16        3.39      0.39 o
   2  -1  12        2.79        1.68      0.47 o
   3  -1  12       71.81       68.94      1.88 o
   4  -1  12        8.24        9.83      0.97 o
   5  -1  12        3.83        2.78      0.94 o
   6  -1  12        1.99        1.40      0.58 o
 -10   0  12        0.72        0.43      0.54 o
  -9   0  12       92.43       96.05      1.67 o
  -8   0  12        9.83       10.02      1.11 o
  -7   0  12      119.56      118.87      3.40 o
  -6   0  12       71.88       68.87      1.39 o
  -5   0  12       20.77       26.48      0.90 o
  -4   0  12      255.21      231.74      2.23 o
  -3   0  12      128.05      100.43      2.09 o
  -2   0  12      457.60      411.73      3.81 o
  -1   0  12      360.80      311.98      3.35 o
   0   0  12      250.27      232.29      2.87 o
   1   0  12       12.01       11.20      0.54 o
   2   0  12       68.53       64.30      1.46 o
   3   0  12       59.62       68.59      1.38 o
   4   0  12        0.00        0.00      0.82 o
   5   0  12       66.53       69.81      1.81 o
   6   0  12        5.76        6.49      1.52 o
 -10   1  12        0.35        0.02      0.40 o
  -9   1  12        0.95        0.17      0.42 o
  -8   1  12       24.42       22.95      0.91 o
  -7   1  12        8.38        8.84      0.77 o
  -6   1  12      155.88      138.94      3.05 o
  -5   1  12      290.46      263.52      3.67 o
  -4   1  12      241.97      238.33      2.45 o
  -3   1  12      160.86      124.43      1.55 o
  -2   1  12       22.26       15.39      0.51 o
  -1   1  12        0.05        0.57      0.32 o
   0   1  12       11.19       11.79      0.57 o
   1   1  12      120.70      116.18      1.72 o
   2   1  12       43.40       49.69      1.36 o
   3   1  12        0.41        0.60      1.00 o
   4   1  12      184.92      197.85      3.45 o
   5   1  12       30.38       33.74      1.81 o
 -10   2  12        3.93        5.71      0.55 o
  -9   2  12      117.90      119.08      2.20 o
  -8   2  12        4.18        3.61      1.09 o
  -7   2  12        4.00        4.84      1.22 o
  -6   2  12       22.24       22.16      0.75 o
  -5   2  12      208.12      195.57      2.93 o
  -4   2  12       11.16       12.79      0.40 o
  -3   2  12       57.95       50.39      0.94 o
  -2   2  12        8.17        8.92      0.44 o
  -1   2  12       80.75       81.08      1.51 o
   0   2  12        0.46        0.61      0.44 o
   1   2  12      220.84      233.20      2.84 o
   2   2  12       25.95       27.72      1.02 o
   3   2  12       86.95       90.10      2.12 o
   4   2  12        4.50        5.06      0.86 o
 -10   3  12       31.49       31.59      1.60 o
  -9   3  12       35.40       36.62      1.19 o
  -8   3  12       30.56       29.39      1.30 o
  -7   3  12        0.81        0.84      0.64 o
  -6   3  12       28.88       32.62      1.20 o
  -5   3  12       36.94       43.93      1.17 o
  -4   3  12        8.46       10.77      0.42 o
  -3   3  12       21.57       27.30      0.99 o
  -2   3  12       14.36       13.51      0.53 o
  -1   3  12        6.06        5.70      0.54 o
   0   3  12      131.17      135.15      2.19 o
   1   3  12        8.99        7.07      0.65 o
   2   3  12      210.27      217.31      4.79 o
   3   3  12       21.75       20.95      1.14 o
   4   3  12       12.25       12.29      1.37 o
  -9   4  12       17.58       16.62      1.03 o
  -8   4  12       85.43       89.07      2.55 o
  -7   4  12      193.19      185.55      3.75 o
  -6   4  12        4.65        4.58      0.75 o
  -5   4  12        4.75        4.08      0.53 o
  -4   4  12       19.69       18.50      0.96 o
  -3   4  12       21.04       21.74      0.61 o
  -2   4  12       57.64       57.39      1.06 o
  -1   4  12       47.74       49.82      1.22 o
   0   4  12       17.80       16.63      0.98 o
   1   4  12       11.89       10.83      0.88 o
   2   4  12       25.87       24.73      1.68 o
   3   4  12       48.59       49.35      3.78 o
  -8   5  12       25.48       24.12      1.29 o
  -7   5  12       21.35       22.20      1.25 o
  -6   5  12       47.68       47.13      3.06 o
  -5   5  12       23.81       25.77      0.97 o
  -4   5  12       90.95       90.62      1.93 o
  -3   5  12       34.20       35.65      0.75 o
  -2   5  12       98.60       96.57      1.47 o
  -1   5  12       92.97       95.86      1.78 o
   0   5  12       48.05       48.46      1.57 o
   1   5  12      178.91      170.99      3.89 o
  -7   6  12        9.03       11.89      1.06 o
  -6   6  12      146.77      146.63      3.43 o
  -5   6  12        0.66        0.68      0.46 o
  -4   6  12       30.10       30.13      1.16 o
  -3   6  12       24.35       24.42      0.81 o
  -2   6  12        5.61        4.50      0.64 o
  -1   6  12       83.03       80.47      1.64 o
   0   6  12       17.59       18.24      2.16 o
  -3 -10  13       79.14       91.82      5.34 o
  -2 -10  13       14.34       17.94      1.10 o
  -1 -10  13        0.15        0.93      0.80 o
   0 -10  13        0.16        1.05      0.50 o
   1 -10  13      215.36      214.03      2.99 o
   2 -10  13        4.46        5.91      1.38 o
   3 -10  13      112.82      106.73      4.11 o
  -5  -9  13      255.14      272.01      4.40 o
  -4  -9  13       34.53       38.40      1.77 o
  -3  -9  13      433.61      453.14      6.27 o
  -2  -9  13       45.59       48.40      2.04 o
  -1  -9  13       41.19       40.45      1.73 o
   0  -9  13        6.28        8.73      1.03 o
   1  -9  13        0.12        0.00      0.45 o
   2  -9  13        0.02        0.19      1.01 o
   3  -9  13       16.58       19.69      1.83 o
   4  -9  13       37.61       40.76      2.49 o
  -6  -8  13       32.47       33.26      1.05 o
  -5  -8  13        0.84        0.60      0.46 o
  -4  -8  13        2.30        2.61      0.65 o
  -3  -8  13       11.37       10.93      0.72 o
  -2  -8  13       18.99       19.41      0.85 o
  -1  -8  13       75.87       79.09      2.30 o
   0  -8  13        9.89       10.87      0.98 o
   1  -8  13       82.73       82.33      1.72 o
   2  -8  13       29.61       31.57      2.21 o
   3  -8  13       26.83       31.70      2.14 o
   4  -8  13        0.50        0.00      0.85 o
   5  -8  13       11.08       11.20      1.10 o
  -7  -7  13      361.43      382.38      4.49 o
  -6  -7  13       28.42       32.26      0.98 o
  -5  -7  13      267.73      278.40      3.55 o
  -4  -7  13        2.23        3.06      0.61 o
  -3  -7  13       24.86       25.63      0.95 o
  -2  -7  13       11.34        9.98      0.64 o
  -1  -7  13       57.01       57.08      1.52 o
   0  -7  13       19.03       20.31      1.20 o
   1  -7  13       47.80       42.49      1.21 o
   2  -7  13      128.34      131.47      2.56 o
   3  -7  13       48.17       45.98      1.75 o
   4  -7  13        4.65        4.39      0.82 o
   5  -7  13        1.57        1.36      0.71 o
   6  -7  13        7.41        7.79      0.81 o
  -8  -6  13       18.70       19.80      1.01 o
  -7  -6  13       28.46       30.24      0.91 o
  -6  -6  13        3.84        4.37      0.46 o
  -5  -6  13        0.82        2.09      0.54 o
  -4  -6  13       43.25       45.42      1.10 o
  -3  -6  13       61.28       59.01      1.71 o
  -2  -6  13       84.06       89.25      1.63 o
  -1  -6  13       41.91       40.11      1.08 o
   0  -6  13      108.86      104.03      2.03 o
   1  -6  13      127.80      127.45      1.95 o
   2  -6  13        2.06        2.10      0.41 o
   3  -6  13       21.47       20.32      1.22 o
   4  -6  13        1.75        0.81      0.64 o
   5  -6  13        1.14        0.38      0.89 o
   6  -6  13       50.19       48.54      1.93 o
  -9  -5  13      190.96      204.04      4.37 o
  -8  -5  13       31.63       33.01      1.16 o
  -7  -5  13       25.35       25.17      1.05 o
  -6  -5  13       91.40       91.05      1.51 o
  -5  -5  13       19.10       19.58      0.77 o
  -4  -5  13       75.92       74.84      1.38 o
  -3  -5  13      155.92      156.54      2.30 o
  -2  -5  13       75.80       72.65      1.42 o
  -1  -5  13      212.23      211.47      2.83 o
   0  -5  13       28.16       25.78      0.99 o
   1  -5  13      167.53      161.49      2.28 o
   2  -5  13       61.05       58.43      1.21 o
   3  -5  13       31.10       29.60      1.08 o
   4  -5  13       70.01       72.06      2.21 o
   5  -5  13        2.68        1.93      0.74 o
   6  -5  13       25.85       25.90      1.48 o
  -9  -4  13        5.90        5.97      0.89 o
  -8  -4  13       55.70       57.09      1.46 o
  -7  -4  13        2.13        1.97      0.50 o
  -6  -4  13       56.45       55.78      0.89 o
  -5  -4  13        0.13        0.00      0.30 o
  -4  -4  13       34.49       31.59      0.87 o
  -3  -4  13        1.55        2.34      0.32 o
  -2  -4  13       47.14       43.28      1.06 o
  -1  -4  13      132.45      130.81      1.79 o
   0  -4  13       56.87       55.19      1.25 o
   1  -4  13       11.54        8.84      0.71 o
   2  -4  13       49.88       47.65      1.38 o
   3  -4  13       22.77       22.33      1.03 o
   4  -4  13      197.24      192.46      5.38 o
   5  -4  13       65.27       64.84      2.13 o
   6  -4  13       60.04       63.32      1.76 o
 -10  -3  13       29.10       30.38      1.91 o
  -9  -3  13        0.23        0.00      0.65 o
  -8  -3  13        3.37        3.42      0.48 o
  -7  -3  13      328.27      337.64      4.64 o
  -6  -3  13       62.66       63.90      0.97 o
  -5  -3  13      404.15      389.01      3.81 o
  -4  -3  13        1.59        1.56      0.52 o
  -3  -3  13       64.95       61.36      1.07 o
  -2  -3  13      389.01      372.75      4.28 o
  -1  -3  13       17.10       18.83      0.67 o
   0  -3  13      761.28      742.18      7.12 o
   1  -3  13       42.90       41.47      1.08 o
   2  -3  13      362.30      360.73      4.23 o
   3  -3  13        7.42        6.48      0.65 o
   4  -3  13       15.36       16.14      3.64 o
   5  -3  13        1.82        0.66      0.69 o
   6  -3  13        0.36        1.13      0.61 o
 -10  -2  13       40.52       41.94      1.70 o
  -9  -2  13       88.50       93.66      2.48 o
  -8  -2  13       25.69       26.92      3.04 o
  -7  -2  13       20.75       22.04      0.90 o
  -6  -2  13        5.49        6.92      0.88 o
  -5  -2  13       51.84       44.49      1.00 o
  -4  -2  13       29.74       29.01      0.69 o
  -3  -2  13       44.21       42.14      0.79 o
  -2  -2  13       79.97       74.08      1.24 o
  -1  -2  13       56.27       47.20      1.33 o
   0  -2  13       13.30       13.69      0.66 o
   1  -2  13        0.38        0.85      0.41 o
   2  -2  13        1.60        1.30      0.51 o
   3  -2  13        0.30        0.54      0.36 o
   4  -2  13        4.55        4.09      0.79 o
   5  -2  13      186.15      186.55      4.47 o
   6  -2  13        0.35        0.00      0.58 o
 -10  -1  13       13.36       12.05      1.22 o
  -9  -1  13      145.28      144.57      2.53 o
  -8  -1  13       43.93       42.69      1.57 o
  -7  -1  13        0.02        0.00      0.35 o
  -6  -1  13       93.81       90.03      1.74 o
  -5  -1  13        0.82        0.56      0.20 o
  -4  -1  13      583.13      552.87      5.19 o
  -3  -1  13       12.47       15.47      0.53 o
  -2  -1  13       17.47       17.74      0.55 o
  -1  -1  13        6.39        9.23      0.50 o
   0  -1  13       13.72       12.71      0.61 o
   1  -1  13       68.01       66.78      1.38 o
   2  -1  13       19.84       21.35      0.98 o
   3  -1  13       22.14       24.38      1.24 o
   4  -1  13       48.15       55.54      2.00 o
   5  -1  13       33.04       33.91      1.71 o
 -10   0  13       13.15       14.24      0.85 o
  -9   0  13        0.09        0.00      0.45 o
  -8   0  13        4.16        4.21      0.71 o
  -7   0  13       19.49       16.46      1.33 o
  -6   0  13       16.04       16.00      1.92 o
  -5   0  13        0.76        0.99      0.36 o
  -4   0  13        0.97        1.22      0.24 o
  -3   0  13       15.54       16.49      0.55 o
  -2   0  13       37.62       33.94      0.81 o
  -1   0  13       28.08       30.01      0.82 o
   0   0  13      199.57      194.42      2.42 o
   1   0  13       49.60       52.17      1.24 o
   2   0  13        0.72        1.09      0.52 o
   3   0  13      175.67      180.13      3.19 o
   4   0  13        1.17        0.00      0.72 o
   5   0  13        0.86        0.87      0.76 o
 -10   1  13       37.06       38.16      1.27 o
  -9   1  13      117.20      113.51      3.01 o
  -8   1  13       49.84       51.50      1.70 o
  -7   1  13       34.41       32.26      1.35 o
  -6   1  13       51.71       56.06      1.51 o
  -5   1  13       36.92       37.94      1.12 o
  -4   1  13       18.58       11.74      0.48 o
  -3   1  13      111.78      115.69      1.53 o
  -2   1  13       26.03       24.28      0.74 o
  -1   1  13       53.46       53.64      1.10 o
   0   1  13       38.86       42.76      1.01 o
   1   1  13       12.49       15.00      0.77 o
   2   1  13      169.38      179.15      3.15 o
   3   1  13       95.49      102.61      2.30 o
   4   1  13        5.88        7.33      0.83 o
 -10   2  13        5.71        6.46      0.67 o
  -9   2  13       11.30        8.93      0.86 o
  -8   2  13        0.09        0.00      0.54 o
  -7   2  13       91.75       91.78      2.34 o
  -6   2  13        4.71        4.92      0.49 o
  -5   2  13       75.31       73.32      1.58 o
  -4   2  13        1.74        2.36      0.26 o
  -3   2  13       30.89       30.94      0.73 o
  -2   2  13       63.96       66.61      1.40 o
  -1   2  13       32.08       36.59      1.05 o
   0   2  13        2.01        2.08      0.50 o
   1   2  13       48.84       55.97      1.68 o
   2   2  13        8.78        8.39      0.83 o
   3   2  13       41.22       45.28      1.59 o
   4   2  13        7.10        8.25      1.34 o
  -9   3  13       37.49       36.11      1.48 o
  -8   3  13       10.68        8.07      0.83 o
  -7   3  13       18.64       18.53      1.55 o
  -6   3  13       28.00       25.47      0.86 o
  -5   3  13       11.99       12.96      0.73 o
  -4   3  13       20.96       21.19      0.49 o
  -3   3  13       95.80       97.34      1.38 o
  -2   3  13       57.50       62.10      1.31 o
  -1   3  13      115.30      119.90      2.88 o
   0   3  13      195.26      205.14      2.98 o
   1   3  13      156.88      158.70      2.92 o
   2   3  13       22.94       24.65      1.55 o
   3   3  13       31.66       31.72      1.40 o
  -9   4  13       22.89       22.16      1.24 o
  -8   4  13       68.06       72.17      2.14 o
  -7   4  13        2.22        2.34      1.07 o
  -6   4  13      300.13      309.33      5.65 o
  -5   4  13        4.87        5.22      0.59 o
  -4   4  13      119.99      121.83      2.33 o
  -3   4  13        0.49        0.62      0.30 o
  -2   4  13        2.09        1.44      0.36 o
  -1   4  13       22.02       20.20      0.85 o
   0   4  13        1.32        0.57      0.59 o
   1   4  13       58.98       57.87      2.10 o
   2   4  13       26.24       26.86      1.59 o
  -8   5  13       31.56       30.56      1.50 o
  -7   5  13       11.79       13.11      1.37 o
  -6   5  13       22.74       24.45      1.55 o
  -5   5  13       86.46       87.19      1.84 o
  -4   5  13        0.31        0.00      0.49 o
  -3   5  13       58.96       59.17      1.00 o
  -2   5  13       14.60       14.07      0.70 o
  -1   5  13       69.69       68.74      1.53 o
   0   5  13       81.92       86.27      4.75 o
  -5   6  13        7.19        6.61      0.86 o
  -4   6  13       49.53       50.76      1.52 o
  -3   6  13        7.48        6.93      0.77 o
  -2 -10  14       34.27       38.58      1.80 o
  -1 -10  14       18.68       21.60      1.70 o
   0 -10  14       39.90       41.25      1.80 o
   1 -10  14       14.41       14.85      0.66 o
  -4  -9  14        1.23        0.75      0.79 o
  -3  -9  14        0.74        0.14      0.63 o
  -2  -9  14       24.59       25.87      2.34 o
  -1  -9  14      184.31      192.14      4.14 o
   0  -9  14       43.38       47.94      4.05 o
   1  -9  14      112.72      110.44      2.47 o
   2  -9  14      154.69      164.96      5.34 o
   3  -9  14       45.92       45.63      2.67 o
  -6  -8  14       30.70       29.09      1.00 o
  -5  -8  14       12.15       13.70      0.96 o
  -4  -8  14       88.75       84.95      2.06 o
  -3  -8  14        3.69        3.05      0.65 o
  -2  -8  14       39.58       38.93      1.37 o
  -1  -8  14       48.12       51.58      1.89 o
   0  -8  14       37.21       36.52      1.61 o
   1  -8  14        0.38        0.81      0.46 o
   2  -8  14        2.60        2.33      0.45 o
   3  -8  14       17.47       14.87      1.65 o
   4  -8  14        2.30        1.98      1.12 o
  -7  -7  14       93.86       98.50      1.64 o
  -6  -7  14       59.06       60.30      1.50 o
  -5  -7  14        7.79        8.00      0.68 o
  -4  -7  14      120.68      126.10      2.50 o
  -3  -7  14      233.67      253.51      3.09 o
  -2  -7  14       34.28       37.62      1.29 o
  -1  -7  14      305.15      315.19      8.61 o
   0  -7  14       16.37       17.49      1.34 o
   1  -7  14      132.38      126.58      2.27 o
   2  -7  14        1.69        0.60      1.32 o
   3  -7  14       14.24       16.94      1.21 o
   4  -7  14        8.85        9.35      1.03 o
   5  -7  14        0.67        1.09      0.72 o
  -8  -6  14       63.38       63.47      1.68 o
  -7  -6  14       74.26       81.63      1.47 o
  -6  -6  14      218.42      219.06      3.15 o
  -5  -6  14       21.76       21.26      0.85 o
  -4  -6  14       99.32       97.25      2.08 o
  -3  -6  14       82.16       91.74      1.53 o
  -2  -6  14       13.27       11.23      0.67 o
  -1  -6  14       18.14       15.76      0.86 o
   0  -6  14      118.41      119.02      2.84 o
   1  -6  14       18.41       17.87      0.76 o
   2  -6  14       88.47       81.14      1.66 o
   3  -6  14       14.59       15.05      1.21 o
   4  -6  14      128.28      122.43      4.05 o
   5  -6  14       33.67       32.48      1.63 o
  -8  -5  14       34.18       35.90      1.41 o
  -7  -5  14        1.05        0.19      0.51 o
  -6  -5  14       20.53       20.68      0.78 o
  -5  -5  14      175.68      181.67      2.51 o
  -4  -5  14        6.37        8.07      0.56 o
  -3  -5  14      229.18      224.81      3.03 o
  -2  -5  14       55.25       60.39      1.32 o
  -1  -5  14        3.22        2.62      0.46 o
   0  -5  14      228.92      220.94      2.98 o
   1  -5  14        7.10        7.10      0.69 o
   2  -5  14      108.70      100.72      1.72 o
   3  -5  14        2.16        2.69      1.00 o
   4  -5  14       39.12       39.33      1.73 o
   5  -5  14        3.89        5.08      1.32 o
  -9  -4  14      167.62      179.69      9.19 o
  -8  -4  14        2.70        3.37      0.54 o
  -7  -4  14       34.47       34.54      1.20 o
  -6  -4  14       76.17       82.33      1.17 o
  -5  -4  14        0.49        0.58      0.34 o
  -4  -4  14       21.09       21.09      0.72 o
  -3  -4  14       43.46       42.62      1.99 o
  -2  -4  14       18.81       18.37      1.06 o
  -1  -4  14       14.50       16.72      0.65 o
   0  -4  14      107.54      111.37      1.88 o
   1  -4  14      132.55      131.80      2.49 o
   2  -4  14       71.69       74.13      1.52 o
   3  -4  14        4.77        4.96      0.51 o
   4  -4  14        0.83        0.15      0.69 o
   5  -4  14       19.41       19.41      2.25 o
  -9  -3  14       62.07       64.29      2.12 o
  -8  -3  14        9.61        7.71      0.59 o
  -7  -3  14       15.12       15.98      0.82 o
  -6  -3  14        3.02        3.73      0.31 o
  -5  -3  14       29.60       29.94      0.70 o
  -4  -3  14       61.90       57.79      1.19 o
  -3  -3  14      136.50      133.75      1.79 o
  -2  -3  14       28.21       26.53      0.79 o
  -1  -3  14        0.29        0.00      0.33 o
   0  -3  14       52.22       50.86      1.10 o
   1  -3  14        1.40        1.97      0.55 o
   2  -3  14      268.28      262.10      3.35 o
   3  -3  14        0.85        0.23      0.41 o
   4  -3  14      167.87      170.56      5.50 o
   5  -3  14        0.00        0.00      0.71 o
  -9  -2  14       36.04       38.82      2.70 o
  -8  -2  14      127.22      134.16      3.38 o
  -7  -2  14      113.95      120.59      2.16 o
  -6  -2  14      117.37      122.91      2.22 o
  -5  -2  14       31.85       29.94      0.67 o
  -4  -2  14        1.19        1.24      0.31 o
  -3  -2  14       36.21       35.06      0.92 o
  -2  -2  14       24.86       23.68      0.76 o
  -1  -2  14      170.86      172.29      2.73 o
   0  -2  14      198.20      186.39      2.37 o
   1  -2  14       76.74       77.04      2.05 o
   2  -2  14        3.41        3.72      0.64 o
   3  -2  14      257.69      260.87      3.38 o
   4  -2  14        0.80        0.58      1.99 o
   5  -2  14       19.20       19.05      1.37 o
 -10  -1  14        0.64        0.84      0.69 o
  -9  -1  14        2.99        2.10      1.42 o
  -8  -1  14        7.45        7.39      0.86 o
  -7  -1  14      117.05      113.69      2.15 o
  -6  -1  14       26.62       25.65      0.97 o
  -5  -1  14      120.22      114.97      1.37 o
  -4  -1  14        2.44        1.43      0.29 o
  -3  -1  14       66.26       65.84      1.28 o
  -2  -1  14      206.01      197.18      2.96 o
  -1  -1  14       15.66       17.86      0.68 o
   0  -1  14       33.42       32.52      0.97 o
   1  -1  14        4.37        4.59      0.63 o
   2  -1  14       21.47       21.81      1.08 o
   3  -1  14      112.84      117.86      1.98 o
   4  -1  14       28.57       30.87      1.62 o
   5  -1  14       56.40       57.46      2.22 o
 -10   0  14      135.77      143.94      2.68 o
  -9   0  14       65.34       65.10      1.65 o
  -8   0  14       84.23       88.67      2.40 o
  -7   0  14       24.37       24.20      0.84 o
  -6   0  14        3.12        3.94      0.62 o
  -5   0  14       49.82       49.26      1.20 o
  -4   0  14        3.56        3.78      0.33 o
  -3   0  14       48.84       47.88      0.86 o
  -2   0  14      134.11      132.76      1.89 o
  -1   0  14        3.03        2.62      0.47 o
   0   0  14        3.42        4.22      0.47 o
   1   0  14       49.19       51.04      1.31 o
   2   0  14       10.28       12.61      0.89 o
   3   0  14        0.85        0.97      0.62 o
   4   0  14        6.54        6.18      0.98 o
  -9   1  14        7.55        8.15      0.88 o
  -8   1  14       14.42       13.88      1.04 o
  -7   1  14        0.56        0.30      0.57 o
  -6   1  14       72.48       68.12      1.51 o
  -5   1  14      137.52      137.59      2.41 o
  -4   1  14       60.56       63.70      1.02 o
  -3   1  14        1.20        0.99      0.30 o
  -2   1  14        0.96        0.26      0.36 o
  -1   1  14      103.58       99.00      2.03 o
   0   1  14       97.33      104.83      1.68 o
   1   1  14      235.78      237.50      2.95 o
   2   1  14        1.37        1.20      0.51 o
   3   1  14       46.05       45.14      1.80 o
  -9   2  14       10.06       10.61      0.94 o
  -8   2  14       11.45       13.34      2.62 o
  -7   2  14        0.59        0.00      0.93 o
  -6   2  14       28.30       29.73      1.00 o
  -5   2  14       27.36       27.83      1.03 o
  -4   2  14       18.12       19.75      0.55 o
  -3   2  14       41.52       41.18      0.87 o
  -2   2  14        2.86        3.57      0.47 o
  -1   2  14       60.24       59.74      1.63 o
   0   2  14       18.19       17.59      0.86 o
   1   2  14       15.81       16.82      1.99 o
   2   2  14        0.01        0.00      0.59 o
   3   2  14        6.39        8.39      0.88 o
  -9   3  14        6.22        6.23      0.83 o
  -8   3  14       71.78       68.77      3.00 o
  -7   3  14       17.08       16.04      1.12 o
  -6   3  14       82.52       85.17      1.72 o
  -5   3  14      100.54       95.71      1.95 o
  -4   3  14       27.24       27.64      0.93 o
  -3   3  14       16.84       15.94      0.59 o
  -2   3  14       20.42       22.02      1.00 o
  -1   3  14       26.06       26.94      1.19 o
   0   3  14       33.39       32.23      1.93 o
   1   3  14        2.64        0.93      0.65 o
   2   3  14       89.04       92.79      2.78 o
  -8   4  14        1.61        1.58      0.69 o
  -7   4  14       53.12       54.86      1.95 o
  -6   4  14      109.64      106.55      2.82 o
  -5   4  14        3.98        3.05      0.58 o
  -4   4  14      344.89      346.97      5.46 o
  -3   4  14        1.97        1.55      0.33 o
  -2   4  14      360.53      355.81      3.81 o
  -1   4  14       11.67       11.99      0.93 o
   0   4  14       27.22       28.11      2.56 o
  -6   5  14        2.38        4.34      0.87 o
  -5   5  14       29.55       31.74      1.16 o
  -4   5  14        0.51        0.20      0.76 o
  -3   5  14        0.53        0.02      0.28 o
  -2   5  14        0.09        0.11      0.35 o
  -3  -9  15        1.00        0.00      1.27 o
  -2  -9  15        8.81       10.49      1.43 o
  -1  -9  15        2.15        0.54      0.90 o
   0  -9  15        0.00        0.38      0.73 o
   1  -9  15        2.16        2.43      1.07 o
   2  -9  15        6.22        5.78      1.43 o
  -5  -8  15      148.13      164.42      3.12 o
  -4  -8  15        8.00        8.98      1.02 o
  -3  -8  15        5.97        7.10      0.68 o
  -2  -8  15        1.08        1.56      0.78 o
  -1  -8  15        0.06        0.47      0.73 o
   0  -8  15       67.15       67.37      2.24 o
   1  -8  15       19.51       23.06      0.98 o
   2  -8  15       21.21       19.15      1.34 o
   3  -8  15        0.14        1.60      1.12 o
  -6  -7  15        0.02        0.04      0.41 o
  -5  -7  15       10.81       12.56      0.76 o
  -4  -7  15       22.24       22.66      1.10 o
  -3  -7  15       11.73       11.59      0.75 o
  -2  -7  15       75.30       78.28      2.47 o
  -1  -7  15       38.99       48.41      1.85 o
   0  -7  15       99.45      103.72      2.95 o
   1  -7  15       14.21       13.01      1.02 o
   2  -7  15       93.13       91.55      2.47 o
   3  -7  15        1.68        1.05      0.78 o
   4  -7  15       10.62       12.00      1.15 o
  -7  -6  15      107.71      110.27      3.04 o
  -6  -6  15      100.00      104.79      1.79 o
  -5  -6  15        1.39        0.56      0.42 o
  -4  -6  15      311.80      320.21      5.69 o
  -3  -6  15        5.73        5.08      0.58 o
  -2  -6  15      176.88      188.13      2.76 o
  -1  -6  15        6.87        7.00      1.14 o
   0  -6  15       66.09       66.63      3.44 o
   1  -6  15      133.78      135.70      2.63 o
   2  -6  15        4.27        5.09      0.56 o
   3  -6  15       82.78       85.59      2.58 o
   4  -6  15       12.62       11.45      1.10 o
  -8  -5  15       38.86       38.24      1.28 o
  -7  -5  15       35.44       34.55      1.67 o
  -6  -5  15       35.56       36.72      0.97 o
  -5  -5  15       37.47       39.80      1.38 o
  -4  -5  15       12.09       11.54      0.58 o
  -3  -5  15       31.48       31.69      1.01 o
  -2  -5  15       12.95       11.20      0.69 o
  -1  -5  15       69.19       70.52      1.97 o
   0  -5  15        0.02        0.04      0.52 o
   1  -5  15       69.50       61.32      1.68 o
   2  -5  15       97.19       98.37      1.91 o
   3  -5  15       11.67       10.54      0.60 o
   4  -5  15        8.18        9.38      1.08 o
  -8  -4  15       46.05       47.29      1.33 o
  -7  -4  15       91.69       96.02      2.63 o
  -6  -4  15       74.75       74.72      1.12 o
  -5  -4  15       80.72       78.72      1.72 o
  -4  -4  15        0.36        0.32      0.36 o
  -3  -4  15       11.46       12.09      0.78 o
  -2  -4  15       10.95       11.34      0.67 o
  -1  -4  15      191.13      206.38      2.58 o
   0  -4  15       17.70       13.69      0.73 o
   1  -4  15       12.16       14.34      0.91 o
   2  -4  15       57.63       55.53      1.27 o
   3  -4  15        0.77        0.89      0.41 o
   4  -4  15      188.81      201.05      4.77 o
  -9  -3  15        0.15        0.00      0.68 o
  -8  -3  15        0.15        0.00      0.40 o
  -7  -3  15       46.81       46.42      1.34 o
  -6  -3  15        0.67        1.51      0.27 o
  -5  -3  15       37.93       37.07      0.81 o
  -4  -3  15       24.37       27.09      0.73 o
  -3  -3  15        0.02        0.29      0.35 o
  -2  -3  15       91.26       92.53      1.74 o
  -1  -3  15        1.15        1.60      0.69 o
   0  -3  15       85.05       82.36      1.63 o
   1  -3  15       78.76       85.88      1.99 o
   2  -3  15       11.78       13.70      0.94 o
   3  -3  15       25.70       24.76      0.98 o
   4  -3  15      102.89       99.60      2.88 o
  -9  -2  15       85.12       89.03      2.55 o
  -8  -2  15        2.23        4.16      0.87 o
  -7  -2  15       18.50       18.25      1.05 o
  -6  -2  15       43.71       44.07      1.29 o
  -5  -2  15        1.64        2.19      0.30 o
  -4  -2  15        1.12        0.56      0.31 o
  -3  -2  15        0.18        0.00      0.33 o
  -2  -2  15       11.89       11.95      0.68 o
  -1  -2  15       79.43       69.86      1.32 o
   0  -2  15        0.41        0.29      0.49 o
   1  -2  15       67.83       65.24      1.82 o
   2  -2  15        6.38        4.55      0.70 o
   3  -2  15      168.51      170.32      3.09 o
   4  -2  15        0.14        0.29      0.77 o
  -9  -1  15        9.28        8.72      0.95 o
  -8  -1  15        3.90        4.16      0.79 o
  -7  -1  15        6.08        6.13      0.58 o
  -6  -1  15       35.05       32.79      1.12 o
  -5  -1  15        2.75        3.09      0.30 o
  -4  -1  15      257.66      256.19      2.68 o
  -3  -1  15       18.05       17.93      0.73 o
  -2  -1  15       13.09       15.20      0.93 o
  -1  -1  15       36.31       33.00      1.15 o
   0  -1  15        0.92        0.30      0.44 o
   1  -1  15       31.90       26.81      1.16 o
   2  -1  15        4.97        5.59      0.73 o
   3  -1  15        1.55        1.16      0.45 o
   4  -1  15        8.79       10.22      1.14 o
  -9   0  15       19.48       21.46      1.30 o
  -8   0  15       92.25       94.74      2.57 o
  -7   0  15       13.45       14.06      0.74 o
  -6   0  15       98.14      100.63      2.00 o
  -5   0  15       11.07        9.48      0.37 o
  -4   0  15       18.28       17.79      0.58 o
  -3   0  15       75.93       70.70      1.25 o
  -2   0  15       18.87       18.04      0.93 o
  -1   0  15      273.78      269.25      3.56 o
   0   0  15       72.51       71.94      1.79 o
   1   0  15      135.40      127.53      2.58 o
   2   0  15        1.06        1.21      0.75 o
   3   0  15       23.67       23.82      1.28 o
  -9   1  15        0.81        0.00      0.64 o
  -8   1  15       97.45       97.44      3.29 o
  -7   1  15       11.21       10.50      0.98 o
  -6   1  15      115.45      112.65      2.12 o
  -5   1  15       65.26       59.79      1.53 o
  -4   1  15       16.09       14.46      0.71 o
  -3   1  15      142.28      137.24      1.82 o
  -2   1  15       10.97        8.27      0.59 o
  -1   1  15       35.63       32.55      1.28 o
   0   1  15        0.53        0.00      0.46 o
   1   1  15        0.09        0.00      0.54 o
   2   1  15       24.21       24.41      1.04 o
  -8   2  15        0.84        1.00      0.68 o
  -7   2  15       51.98       52.26      1.90 o
  -6   2  15       25.58       26.08      1.00 o
  -5   2  15       16.77       17.51      1.73 o
  -4   2  15       58.91       57.78      0.97 o
  -3   2  15       11.87       12.67      0.54 o
  -2   2  15      159.36      160.59      2.42 o
  -1   2  15       19.27       19.35      1.04 o
   0   2  15       56.13       57.39      2.25 o
   1   2  15       19.59       22.79      1.52 o
  -8   3  15       20.08       21.47      1.77 o
  -7   3  15       65.39       63.54      2.19 o
  -6   3  15       17.52       19.40      1.77 o
  -5   3  15        8.81        8.56      0.88 o
  -4   3  15       30.81       32.70      0.82 o
  -3   3  15       18.93       19.94      0.82 o
  -2   3  15       18.14       15.95      0.79 o
  -1   3  15        2.68        1.53      0.64 o
   0   3  15       23.26       21.87      1.39 o
  -6   4  15       91.47       88.55      3.37 o
  -5   4  15       15.52       15.76      0.90 o
  -4   4  15        3.17        3.06      0.91 o
  -3   4  15       83.09       80.96      1.56 o
  -2   4  15       21.92       21.73      0.90 o
  -2  -9  16       52.95       55.29      2.13 o
  -1  -9  16        0.92        0.41      0.92 o
   0  -9  16       44.88       49.27      2.04 o
  -4  -8  16       66.79       68.24      1.91 o
  -3  -8  16        3.81        5.69      1.45 o
  -2  -8  16       52.45       55.78      2.06 o
  -1  -8  16        1.78        1.42      1.16 o
   0  -8  16       12.17       13.05      1.20 o
   1  -8  16       10.97       10.67      0.75 o
   2  -8  16        0.54        0.66      0.39 o
  -6  -7  16       31.98       32.59      1.04 o
  -5  -7  16        3.31        4.60      0.55 o
  -4  -7  16       26.41       26.36      1.06 o
  -3  -7  16        9.36        9.39      1.03 o
  -2  -7  16        3.47        4.14      0.70 o
  -1  -7  16        6.39        5.04      1.08 o
   0  -7  16       14.09       14.28      1.93 o
   1  -7  16        0.21        0.23      0.58 o
   2  -7  16      122.02      116.98      2.47 o
   3  -7  16       18.12       17.31      1.34 o
  -6  -6  16       78.11       82.09      1.57 o
  -5  -6  16       76.65       77.90      2.19 o
  -4  -6  16        1.09        1.77      0.61 o
  -3  -6  16        3.67        2.69      0.65 o
  -2  -6  16       46.12       50.49      1.54 o
  -1  -6  16      148.21      155.24      4.51 o
   0  -6  16       41.64       47.46      2.99 o
   1  -6  16       91.54       96.90      2.23 o
   2  -6  16        0.20        0.00      0.42 o
   3  -6  16        0.31        0.00      0.73 o
  -7  -5  16       21.92       20.37      1.04 o
  -6  -5  16       31.63       31.89      0.78 o
  -5  -5  16       76.15       73.77      1.48 o
  -4  -5  16       31.54       30.54      1.26 o
  -3  -5  16       32.49       33.02      1.27 o
  -2  -5  16      135.27      142.57      3.05 o
  -1  -5  16        4.74        4.73      0.86 o
   0  -5  16      288.54      284.53      4.37 o
   1  -5  16       11.87       15.15      0.98 o
   2  -5  16       63.15       61.24      1.36 o
   3  -5  16       35.75       34.83      1.01 o
  -8  -4  16        2.91        3.55      0.59 o
  -7  -4  16       97.51       97.14      2.09 o
  -6  -4  16       21.48       19.75      0.57 o
  -5  -4  16       18.17       16.29      0.61 o
  -4  -4  16        6.22        7.41      0.58 o
  -3  -4  16       31.46       31.39      1.22 o
  -2  -4  16       24.58       25.05      0.95 o
  -1  -4  16        0.04        0.00      0.43 o
   0  -4  16        0.27        0.00      0.56 o
   1  -4  16       24.26       26.71      1.21 o
   2  -4  16        9.52        9.81      0.81 o
   3  -4  16       73.31       82.03      1.74 o
  -8  -3  16       42.67       42.01      1.24 o
  -7  -3  16       23.55       26.98      1.11 o
  -6  -3  16       53.38       53.96      1.14 o
  -5  -3  16       68.90       67.99      1.15 o
  -4  -3  16      309.95      307.52      3.80 o
  -3  -3  16      119.63      122.75      2.42 o
  -2  -3  16      261.11      270.98      3.20 o
  -1  -3  16       60.11       61.40      1.28 o
   0  -3  16       36.23       41.01      1.20 o
   1  -3  16       62.84       56.92      2.50 o
   2  -3  16       54.18       54.70      1.70 o
   3  -3  16        1.51        0.57      0.46 o
  -8  -2  16       55.92       61.42      2.14 o
  -7  -2  16        7.38        7.65      0.68 o
  -6  -2  16        9.80        9.93      0.77 o
  -5  -2  16       44.72       47.73      0.86 o
  -4  -2  16       32.78       37.69      0.87 o
  -3  -2  16       56.31       60.33      1.82 o
  -2  -2  16       32.74       32.20      0.92 o
  -1  -2  16        9.54        9.14      0.70 o
   0  -2  16       11.14        9.11      0.70 o
   1  -2  16       29.91       31.32      2.20 o
   2  -2  16       94.26       99.51      2.81 o
   3  -2  16       15.03       17.95      1.12 o
  -8  -1  16       32.43       30.79      1.56 o
  -7  -1  16      102.32      105.11      2.16 o
  -6  -1  16      130.58      131.90      2.46 o
  -5  -1  16      140.69      142.76      2.10 o
  -4  -1  16       25.27       25.27      0.67 o
  -3  -1  16      172.94      174.69      2.52 o
  -2  -1  16       31.37       31.32      1.23 o
  -1  -1  16       13.66       13.56      1.07 o
   0  -1  16       83.73       85.69      2.97 o
   1  -1  16       36.27       38.37      1.97 o
   2  -1  16       52.03       52.79      1.69 o
   3  -1  16       15.61       17.06      1.27 o
  -8   0  16        1.28        1.67      0.73 o
  -7   0  16       29.98       30.12      1.12 o
  -6   0  16       67.72       71.69      1.71 o
  -5   0  16       40.74       44.30      0.75 o
  -4   0  16      107.14      110.59      1.54 o
  -3   0  16        0.13        0.61      0.36 o
  -2   0  16       90.92       89.95      1.79 o
  -1   0  16        7.78        6.04      0.72 o
   0   0  16       13.95       16.13      0.99 o
   1   0  16       42.33       42.88      2.45 o
   2   0  16        0.67        1.75      0.66 o
  -8   1  16      113.76      119.06      3.05 o
  -7   1  16      190.14      184.96      4.04 o
  -6   1  16       76.24       75.90      3.49 o
  -5   1  16      223.63      225.81      3.62 o
  -4   1  16      121.93      127.56      1.69 o
  -3   1  16       38.78       43.06      0.96 o
  -2   1  16      146.68      149.43      2.85 o
  -1   1  16       97.12      101.80      2.29 o
   0   1  16      113.08      112.34      2.98 o
   1   1  16       36.80       34.03      1.74 o
  -7   2  16       11.00       12.09      1.10 o
  -6   2  16       30.39       31.27      1.13 o
  -5   2  16       18.32       17.96      0.95 o
  -4   2  16        0.84        0.54      0.33 o
  -3   2  16       58.80       57.40      1.73 o
  -2   2  16       16.72       16.60      0.81 o
  -1   2  16       89.97       93.56      2.42 o
   0   2  16        0.05        0.49      0.77 o
  -6   3  16       28.37       29.61      1.26 o
  -5   3  16       88.16       92.24      2.06 o
  -4   3  16        1.13        0.46      0.59 o
  -3   3  16        0.45        0.18      0.34 o
  -2   3  16       25.75       24.56      0.96 o
  -2  -8  17        3.70        3.01      0.88 o
  -1  -8  17       31.11       30.47      1.64 o
   0  -8  17       16.19       17.92      1.35 o
  -4  -7  17       24.58       29.62      1.60 o
  -3  -7  17       18.08       16.53      1.27 o
  -2  -7  17      102.39      107.24      2.92 o
  -1  -7  17        1.99        1.85      0.81 o
   0  -7  17      118.61      120.92      3.20 o
   1  -7  17        0.19        0.00      0.46 o
  -6  -6  17       11.63       11.29      0.66 o
  -5  -6  17        5.95        5.21      0.56 o
  -4  -6  17       29.84       28.49      1.24 o
  -3  -6  17       24.01       24.08      1.39 o
  -2  -6  17        6.99        7.82      1.06 o
  -1  -6  17        9.32        9.41      1.03 o
   0  -6  17       55.15       62.06      2.23 o
   1  -6  17        7.64        7.04      0.85 o
   2  -6  17       27.44       29.79      1.47 o
  -6  -5  17       22.07       22.24      0.70 o
  -5  -5  17        9.53        7.66      0.83 o
  -4  -5  17       11.22        9.64      0.83 o
  -3  -5  17      138.32      140.34      2.74 o
  -2  -5  17       23.44       25.40      1.17 o
  -1  -5  17      182.30      188.79      4.07 o
   0  -5  17       36.34       38.02      1.44 o
   1  -5  17      173.52      174.68      2.82 o
   2  -5  17       41.63       43.22      1.17 o
  -7  -4  17       17.27       16.48      0.94 o
  -6  -4  17       31.97       32.07      0.69 o
  -5  -4  17       11.94       10.54      0.53 o
  -4  -4  17        7.90        7.64      0.61 o
  -3  -4  17        4.97        4.89      0.69 o
  -2  -4  17        0.67        0.00      0.53 o
  -1  -4  17        0.69        0.88      0.51 o
   0  -4  17       10.11        8.53      0.83 o
   1  -4  17        0.14        0.55      0.60 o
   2  -4  17        7.83        8.02      0.73 o
  -7  -3  17       43.38       41.26      1.35 o
  -6  -3  17        4.93        6.07      0.69 o
  -5  -3  17       17.55       16.09      0.59 o
  -4  -3  17        0.54        0.96      0.44 o
  -3  -3  17       27.27       29.87      1.23 o
  -2  -3  17       53.14       51.89      1.58 o
  -1  -3  17       31.54       34.33      1.61 o
   0  -3  17      192.38      194.39      3.75 o
   1  -3  17       18.05       19.69      1.13 o
   2  -3  17      180.25      192.64      3.54 o
  -7  -2  17       51.52       54.16      1.51 o
  -6  -2  17       78.01       83.05      1.93 o
  -5  -2  17        0.71        0.00      0.29 o
  -4  -2  17       57.89       63.00      1.33 o
  -3  -2  17        4.39        5.35      0.55 o
  -2  -2  17       57.44       59.32      1.98 o
  -1  -2  17        8.64        9.88      0.84 o
   0  -2  17       41.67       42.98      1.90 o
   1  -2  17       13.31       16.56      1.07 o
   2  -2  17       24.54       27.50      2.40 o
  -7  -1  17        1.35        1.16      0.53 o
  -6  -1  17       16.05       15.90      0.91 o
  -5  -1  17       43.83       44.44      1.24 o
  -4  -1  17       88.18       85.12      1.28 o
  -3  -1  17       26.95       27.85      0.88 o
  -2  -1  17      155.95      160.18      3.00 o
  -1  -1  17      168.24      171.85      5.41 o
   0  -1  17      223.76      229.66      4.71 o
   1  -1  17       68.47       66.39      2.33 o
  -7   0  17        8.01        8.32      0.69 o
  -6   0  17      167.72      179.43      3.09 o
  -5   0  17       16.10       14.87      0.91 o
  -4   0  17        0.02        0.16      0.32 o
  -3   0  17        2.72        2.40      0.50 o
  -2   0  17      223.41      227.60      3.31 o
  -1   0  17       16.24       16.20      1.03 o
   0   0  17      112.63      116.70      3.28 o
  -6   1  17       27.65       31.76      1.78 o
  -5   1  17      227.65      222.63      5.50 o
  -4   1  17        4.46        5.26      0.43 o
  -3   1  17      232.36      237.59      3.99 o
  -2   1  17       17.82       21.76      1.15 o
  -1   1  17       12.90       14.09      1.59 o
  -5   2  17        0.07        0.00      0.52 o
  -4   2  17      195.64      202.64      2.52 o
  -3   2  17        0.83        1.15      0.38 o
  -2  -7  18       17.05       21.83      1.45 o
  -4  -6  18        4.52        4.28      0.74 o
  -3  -6  18       27.89       29.68      1.59 o
  -2  -6  18        1.55        2.05      1.20 o
  -1  -6  18       91.57       95.58      2.84 o
   0  -6  18        0.73        0.46      1.28 o
  -5  -5  18       16.69       15.64      0.77 o
  -4  -5  18        9.78       10.09      0.91 o
  -3  -5  18        2.45        2.53      0.82 o
  -2  -5  18       18.40       20.78      1.37 o
  -1  -5  18        9.43        9.74      1.11 o
   0  -5  18       27.46       25.10      1.25 o
   1  -5  18        1.49        2.18      1.29 o
  -6  -4  18       22.14       21.63      0.57 o
  -5  -4  18        5.71        6.43      0.47 o
  -4  -4  18        0.06        0.00      0.42 o
  -3  -4  18        2.40        2.65      0.67 o
  -2  -4  18       29.86       34.28      1.62 o
  -1  -4  18       21.03       22.10      1.35 o
   0  -4  18       15.33       16.29      1.17 o
   1  -4  18        0.03        0.00      0.61 o
  -6  -3  18       29.56       32.51      1.30 o
  -5  -3  18        0.81        0.62      0.34 o
  -4  -3  18       26.04       27.12      0.96 o
  -3  -3  18        5.15        6.45      0.92 o
  -2  -3  18        9.09        8.15      2.08 o
  -1  -3  18        2.23        1.52      0.63 o
   0  -3  18       79.66       85.49      3.28 o
  -6  -2  18       28.19       29.15      1.61 o
  -5  -2  18       44.89       46.01      0.88 o
  -4  -2  18        0.08        0.00      0.35 o
  -3  -2  18       38.62       38.93      1.46 o
  -2  -2  18       96.24       91.46      2.67 o
  -1  -2  18       44.31       43.51      2.36 o
   0  -2  18      310.62      313.04      5.98 o
  -6  -1  18        0.42        0.00      0.54 o
  -5  -1  18       20.61       18.97      0.58 o
  -4  -1  18        2.68        2.94      0.42 o
  -3  -1  18       98.80       99.14      1.69 o
  -2  -1  18       23.82       26.62      1.37 o
  -1  -1  18       37.48       43.40      1.90 o
  -5   0  18       42.47       40.77      1.86 o
  -4   0  18      329.52      330.97      3.68 o
  -3   0  18       28.81       28.46      1.03 o
  -2   0  18      426.84      432.93      7.55 o
  -3  -4  19        3.51        2.46      0.85 o
  -2  -4  19       12.12       13.68      1.21 o
  -4  -3  19       32.14       34.61      1.12 o
  -3  -3  19       36.19       41.50      1.84 o
  -2  -3  19       27.17       29.70      1.62 o
 
